# Supplementary material for: Structural basis of GTPase-mediated mitochondrial ribosome biogenesis and recycling
Source: Nat Commun. 2021 Jun 16;12:3672. doi: 10.1038/s41467-021-23702-y (PMC8209004; doi:10.1038/s41467-021-23702-y)
Supplement: Supplementary file 4 — Supplementary Data 1 [file 41467_2021_23702_MOESM4_ESM.xlsx]

## Sheet: PGs_Ricarda_LSU-SSU
iBAQ LSU	iBAQ SSU	Peptides	Razor + unique peptides	Unique peptides	Sequence coverage [%]	Unique + razor sequence coverage [%]	Unique sequence coverage [%]	Mol. weight [kDa]	Q-value	Score	Intensity	MS/MS count	Protein IDs	Majority protein IDs	Protein names	Gene names
NaN	NaN	1	1	1	3.4	3.4	3.4	33.784	0	2.4093	0	1	P22087;A6NHQ2	P22087;A6NHQ2	rRNA 2-O-methyltransferase fibrillarin;rRNA/tRNA 2-O-methyltransferase fibrillarin-like protein 1	FBL;FBLL1
NaN	NaN	1	1	1	1.8	1.8	1.8	105.99	0	11.14	0	1	O14939	O14939	Phospholipase D2	PLD2
NaN	NaN	1	1	1	1.4	1.4	1.4	118.29	0.0082192	1.5553	0	1	O15042	O15042	U2 snRNP-associated SURP motif-containing protein	U2SURP
NaN	NaN	1	1	1	2	2	2	56.149	0	2.531	0	1	O75052	O75052	Carboxyl-terminal PDZ ligand of neuronal nitric oxide synthase protein	NOS1AP
NaN	NaN	1	1	1	2.2	2.2	2.2	83.353	0	2.9346	0	1	O95202	O95202	LETM1 and EF-hand domain-containing protein 1, mitochondrial	LETM1
NaN	NaN	1	1	1	2.6	2.6	2.6	38.087	0.0070721	1.6682	0	1	P0C263	P0C263	Serine/threonine-protein kinase SBK2	SBK2
NaN	NaN	1	1	1	2.2	2.2	2.2	36.072	0	52.561	0	1	P46736	P46736	Lys-63-specific deubiquitinase BRCC36	BRCC3
NaN	NaN	1	1	1	21.5	21.5	21.5	8.1828	0	3.8845	0	1	P60602	P60602	Reactive oxygen species modulator 1	ROMO1
NaN	NaN	1	1	1	3.2	3.2	3.2	34.985	0	3.1373	0	1	Q12841	Q12841	Follistatin-related protein 1	FSTL1
NaN	NaN	1	1	1	2.4	2.4	2.4	66.898	0.0014684	1.9008	0	1	Q4G0J3	Q4G0J3	La-related protein 7	LARP7
NaN	NaN	1	1	1	1.4	1.4	1.4	85.807	0.0014663	1.9005	0	1	Q6WRX3	Q6WRX3	Protein zyg-11 homolog A	ZYG11A
NaN	NaN	1	1	1	1.8	1.8	1.8	77.562	0.0014815	1.9369	0	1	Q8N660	Q8N660	Neuroblastoma breakpoint family member 15	NBPF15
NaN	NaN	1	1	1	0.9	0.9	0.9	157.91	0.0070621	1.6627	0	1	Q8WWL7	Q8WWL7	G2/mitotic-specific cyclin-B3	CCNB3
NaN	NaN	3	3	3	10.5	10.5	10.5	45.811	0	3.1302	0	3	Q96ER9	Q96ER9	Coiled-coil domain-containing protein 51	CCDC51
NaN	NaN	1	1	1	4.2	4.2	4.2	44.876	0	2.5265	0	1	Q96G23	Q96G23	Ceramide synthase 2	CERS2
NaN	NaN	5	1	1	5.8	1.7	1.7	98.502	0	2.8568	0	1	Q9H4G0	Q9H4G0	Band 4.1-like protein 1	EPB41L1
NaN	NaN	1	1	1	2.3	2.3	2.3	45.348	0.0014771	1.9123	0	1	Q9H5Q4	Q9H5Q4	Dimethyladenosine transferase 2, mitochondrial	TFB2M
NaN	NaN	1	1	1	4.9	4.9	4.9	35.582	0.0015015	2.073	0	1	Q9H7B2	Q9H7B2	Ribosome production factor 2 homolog	RPF2
NaN	NaN	1	1	1	2.8	2.8	2.8	66.726	0	17.546	0	2	Q9Y262	Q9Y262	Eukaryotic translation initiation factor 3 subunit L	EIF3L
NaN	28.2372	19	19	19	57.6	57.6	57.6	31.725	0	316.12	5695100000	44	Q9H2K0	Q9H2K0	Translation initiation factor IF-3, mitochondrial	MTIF3
NaN	25.0915	4	4	4	37	37	37	13.281	0	14.033	143000000	4	P62314	P62314	Small nuclear ribonucleoprotein Sm D1	SNRPD1
NaN	23.2386	1	1	1	14.4	14.4	14.4	16.093	0	13.33	19794000	2	Q9P003	Q9P003	Protein cornichon homolog 4	CNIH4
NaN	23.0034	2	2	2	38.1	38.1	38.1	7.3084	0	3.9597	33634000	3	Q9UDW1	Q9UDW1	Cytochrome b-c1 complex subunit 9	UQCR10
NaN	22.9935	7	7	7	27.8	27.8	27.8	47.036	0	22.321	167020000	10	P12532	P12532	Creatine kinase U-type, mitochondrial	CKMT1A
NaN	22.5451	4	4	4	34.3	34.3	34.3	12.587	0	28.481	30600000	4	P18859	P18859	ATP synthase-coupling factor 6, mitochondrial	ATP5J
NaN	22.4431	8	8	8	46	46	46	27.887	0	16.386	79832000	10	O14818;Q8TAA3	O14818;Q8TAA3	Proteasome subunit alpha type-7;Proteasome subunit alpha type-7-like	PSMA7;PSMA8
NaN	22.2644	3	3	3	25.5	25.5	25.5	31.279	0	9.7618	60455000	5	P09012	P09012	U1 small nuclear ribonucleoprotein A	SNRPA
NaN	22.1213	3	3	3	34.6	34.6	34.6	22.337	0	13.436	36497000	3	Q96AB3	Q96AB3	Isochorismatase domain-containing protein 2, mitochondrial	ISOC2
NaN	22.1053	5	5	5	32.5	32.5	32.5	25.898	0	21.183	58655000	5	P25787	P25787	Proteasome subunit alpha type-2	PSMA2
NaN	22.0353	5	5	5	29.5	29.5	29.5	26.489	0	41.322	60173000	6	P20618	P20618	Proteasome subunit beta type-1	PSMB1
NaN	21.913	5	5	5	27.7	27.7	27.7	35.23	0	52.928	75028000	6	Q9Y315	Q9Y315	Deoxyribose-phosphate aldolase	DERA
NaN	21.9122	1	1	1	8.5	8.5	8.5	12.469	0	3.5625	15787000	1	Q969Q0;P83881	Q969Q0;P83881	60S ribosomal protein L36a-like;60S ribosomal protein L36a	RPL36AL;RPL36A
NaN	21.7929	4	4	4	25.4	25.4	25.4	29.204	0	34.484	39966000	4	P28070	P28070	Proteasome subunit beta type-4	PSMB4
NaN	21.5667	8	8	8	19.3	19.3	19.3	59.974	0	13.568	86971000	8	Q8TAA9	Q8TAA9	Vang-like protein 1	VANGL1
NaN	21.5604	7	7	7	20.9	20.9	20.9	57.488	0	22.742	98966000	12	P78371	P78371	T-complex protein 1 subunit beta	CCT2
NaN	21.4356	13	13	13	26.8	26.8	26.8	59.62	0	40.171	104940000	21	P50990	P50990	T-complex protein 1 subunit theta	CCT8
NaN	21.4079	2	2	2	29.8	29.8	29.8	13.569	0	5.4805	22259000	2	P35244	P35244	Replication protein A 14 kDa subunit	RPA3
NaN	21.3799	2	2	2	40.4	40.4	40.4	10.058	0	3.4612	16374000	2	O75531	O75531	Barrier-to-autointegration factor;Barrier-to-autointegration factor, N-terminally processed	BANF1
NaN	21.2935	3	3	3	15.6	15.6	15.6	28.48	0	26.141	38555000	3	P28074	P28074	Proteasome subunit beta type-5	PSMB5
NaN	21.2816	4	4	4	20.3	20.3	20.3	27.399	0	7.9881	43335000	8	P60900	P60900	Proteasome subunit alpha type-6	PSMA6
NaN	21.2765	1	1	1	17.2	17.2	17.2	6.4575	0	2.9118	7620300	1	Q96IX5	Q96IX5	Up-regulated during skeletal muscle growth protein 5	USMG5
NaN	21.2044	2	2	2	10.4	10.4	10.4	22.836	0	3.7307	24163000	2	P49721	P49721	Proteasome subunit beta type-2	PSMB2
NaN	21.1857	1	1	1	15.7	15.7	15.7	8.6961	0.0095498	1.5463	4770400	1	Q8WVI0	Q8WVI0	Small integral membrane protein 4	SMIM4
NaN	21.1721	4	4	4	17.9	17.9	17.9	29.555	0	7.5827	40169000	4	P25786	P25786	Proteasome subunit alpha type-1	PSMA1
NaN	21.1631	9	9	9	18.4	18.4	18.4	76.111	0	21.385	75143000	17	P23352	P23352	Anosmin-1	KAL1
NaN	21.1274	2	2	2	23.5	23.5	23.5	10.932	0	2.7092	18325000	2	P61604	P61604	10 kDa heat shock protein, mitochondrial	HSPE1
NaN	21.123	13	13	13	28.1	28.1	28.1	60.343	0	18.131	70797000	14	P17987	P17987	T-complex protein 1 subunit alpha	TCP1
NaN	21.0965	6	6	6	7.1	7.1	7.1	85.737	0	13.728	82963000	10	Q9NW13	Q9NW13	RNA-binding protein 28	RBM28
NaN	21.0307	13	13	13	34	34	34	57.924	0	23.702	70694000	14	P50991	P50991	T-complex protein 1 subunit delta	CCT4
NaN	20.9993	5	5	5	28.2	28.2	28.2	26.411	0	8.9028	23058000	8	P28066	P28066	Proteasome subunit alpha type-5	PSMA5
NaN	20.9781	1	1	1	11.3	11.3	11.3	17.394	0	6.8224	12393000	3	P09234	P09234	U1 small nuclear ribonucleoprotein C	SNRPC
NaN	20.9186	9	9	9	13	13	13	85.126	0	12.472	47570000	9	Q8IZ83	Q8IZ83	Aldehyde dehydrogenase family 16 member A1	ALDH16A1
NaN	20.8321	4	4	4	15	15	15	36.091	0	7.9033	29868000	7	Q15717	Q15717	ELAV-like protein 1	ELAVL1
NaN	20.7218	2	2	2	15.6	15.6	15.6	22.949	0	21.872	15564000	2	P49720	P49720	Proteasome subunit beta type-3	PSMB3
NaN	20.6515	10	10	10	25.4	25.4	25.4	59.366	0	14.539	51061000	16	Q99832	Q99832	T-complex protein 1 subunit eta	CCT7
NaN	20.6483	2	2	2	13	13	13	29.483	0	3.3239	21365000	2	P25789	P25789	Proteasome subunit alpha type-4	PSMA4
NaN	20.6125	1	1	1	10.3	10.3	10.3	14.57	0	25.758	11222000	1	P37108	P37108	Signal recognition particle 14 kDa protein	SRP14
NaN	20.5752	2	2	2	9.3	9.3	9.3	27.978	0	10.143	17184000	2	P57088	P57088	Transmembrane protein 33	TMEM33
NaN	20.498	1	1	1	19.4	19.4	19.4	10.143	0	27.619	5923600	2	Q9Y241	Q9Y241	HIG1 domain family member 1A, mitochondrial	HIGD1A
NaN	20.492	3	3	3	8.8	8.8	8.8	36.034	0	8.4087	19171000	3	Q9NZ01	Q9NZ01	Very-long-chain enoyl-CoA reductase	TECR
NaN	20.469	2	2	2	4.2	4.2	4.2	71.639	0	105.72	34835000	5	Q9ULX6	Q9ULX6	A-kinase anchor protein 8-like	AKAP8L
NaN	20.3654	8	8	8	19.4	19.4	19.4	59.67	0	39.757	44576000	8	P48643	P48643	T-complex protein 1 subunit epsilon	CCT5
NaN	20.3354	3	3	3	10.3	10.3	10.3	37.137	0	19.784	22491000	5	Q96L58	Q96L58	Beta-1,3-galactosyltransferase 6	B3GALT6
NaN	20.3025	1	1	1	4.6	4.6	4.6	25.357	0	13.638	14225000	1	P28072	P28072	Proteasome subunit beta type-6	PSMB6
NaN	20.2822	3	3	3	12.2	12.2	12.2	43.122	0	7.7925	20401000	2	P21953	P21953	2-oxoisovalerate dehydrogenase subunit beta, mitochondrial	BCKDHB
NaN	20.2543	1	1	1	10.6	10.6	10.6	12.497	0.0014641	1.8852	6253400	1	P61803	P61803	Dolichyl-diphosphooligosaccharide--protein glycosyltransferase subunit DAD1	DAD1
NaN	20.2404	2	2	2	8.2	8.2	8.2	28.433	0	2.2376	16103000	3	P25788	P25788	Proteasome subunit alpha type-3	PSMA3
NaN	19.9182	2	2	2	30.4	30.4	30.4	13.825	0	10.134	6935600	3	Q9Y3D7	Q9Y3D7	Mitochondrial import inner membrane translocase subunit TIM16	PAM16
NaN	19.8434	2	2	2	8.5	8.5	8.5	30.658	0	5.7328	13170000	3	Q9Y277	Q9Y277	Voltage-dependent anion-selective channel protein 3	VDAC3
NaN	19.7778	3	3	3	14.6	14.6	14.6	42.613	0	8.0964	17978000	3	P61163	P61163	Alpha-centractin	ACTR1A
NaN	19.5672	4	4	4	16	16	16	42.008	0	20.316	15536000	4	Q5T280	Q5T280	Putative methyltransferase C9orf114	C9orf114
NaN	19.526	4	4	4	8.2	8.2	8.2	81.855	0	8.9028	21137000	4	Q9HCM4	Q9HCM4	Band 4.1-like protein 5	EPB41L5
NaN	19.5189	3	3	3	7.1	7.1	7.1	79.322	0	3.2591	19532000	4	Q5SY16	Q5SY16	Polynucleotide 5-hydroxyl-kinase NOL9	NOL9
NaN	19.4327	2	2	2	10	10	10	34.234	0	2.3982	9907500	2	P00387	P00387	NADH-cytochrome b5 reductase 3;NADH-cytochrome b5 reductase 3 membrane-bound form;NADH-cytochrome b5 reductase 3 soluble form	CYB5R3
NaN	19.308	6	6	6	14.9	14.9	14.9	68.833	0	6.319	20769000	3	Q9UJX2	Q9UJX2	Cell division cycle protein 23 homolog	CDC23
NaN	19.1743	1	1	1	3.9	3.9	3.9	34.93	0.0015129	2.178	8282700	2	Q96AG4	Q96AG4	Leucine-rich repeat-containing protein 59	LRRC59
NaN	19.1467	1	1	1	3.6	3.6	3.6	32.749	0.0014837	1.9546	6964700	1	Q86U42	Q86U42	Polyadenylate-binding protein 2	PABPN1
NaN	19.1353	3	3	3	11.1	11.1	11.1	49.328	0	4.1453	13244000	5	P0DOX5;P01857;P01860	P0DOX5;P01857	Ig gamma-1 chain C region	IGHG1
NaN	19.1191	3	3	3	17.6	17.6	17.6	31.387	0	4.6884	10249000	3	P30084	P30084	Enoyl-CoA hydratase, mitochondrial	ECHS1
NaN	19.0702	1	1	1	10	10	10	16.762	0.001506	2.1352	6605200	1	P20674	P20674	Cytochrome c oxidase subunit 5A, mitochondrial	COX5A
NaN	19.0612	5	5	5	12.8	12.8	12.8	62.411	0	6.1183	15316000	6	O75487;Q9Y625	O75487	Glypican-4;Secreted glypican-4	GPC4
NaN	19.0564	2	2	2	10.8	10.8	10.8	23.563	0	3.5388	5452000	2	O75251	O75251	NADH dehydrogenase [ubiquinone] iron-sulfur protein 7, mitochondrial	NDUFS7
NaN	18.9511	2	2	2	6.4	6.4	6.4	47.655	0	3.0476	7095500	2	Q09028;Q16576	Q09028;Q16576	Histone-binding protein RBBP4;Histone-binding protein RBBP7	RBBP4;RBBP7
NaN	18.7415	2	2	2	8.8	8.8	8.8	37.535	0	3.1676	7888800	2	Q86W42	Q86W42	THO complex subunit 6 homolog	THOC6
NaN	18.6104	1	1	1	4.6	4.6	4.6	45.219	0	2.8046	8004400	1	Q8NEV1;P68400	Q8NEV1;P68400	Casein kinase II subunit alpha 3;Casein kinase II subunit alpha	CSNK2A3;CSNK2A1
NaN	18.5561	2	2	2	31.8	31.8	31.8	11.765	0	2.1959	1927200	2	P01834;P0DOX7	P01834;P0DOX7	Ig kappa chain C region	IGKC
NaN	18.4748	2	2	2	11.5	11.5	11.5	28.048	0	3.545	5100200	2	P35270	P35270	Sepiapterin reductase	SPR
NaN	18.3921	2	2	2	8.9	8.9	8.9	40.146	0	3.2415	5848400	2	Q9UGM6	Q9UGM6	Tryptophan--tRNA ligase, mitochondrial	WARS2
NaN	18.3719	1	1	1	5.2	5.2	5.2	23.772	0	2.2494	4749100	1	O95816	O95816	BAG family molecular chaperone regulator 2	BAG2
NaN	18.3521	2	2	2	9.3	9.3	9.3	47.46	0	2.6178	6692200	2	O96019	O96019	Actin-like protein 6A	ACTL6A
NaN	18.2688	1	1	1	4	4	4	54.351	0	3.5699	8527300	3	Q9BPX6	Q9BPX6	Calcium uptake protein 1, mitochondrial	MICU1
NaN	18.2096	1	1	1	7.9	7.9	7.9	24.942	0.0015038	2.1258	3031300	1	P67870	P67870	Casein kinase II subunit beta	CSNK2B
NaN	18.1835	2	2	2	14.8	14.8	14.8	24.551	0	12.085	3274700	2	P19388	P19388	DNA-directed RNA polymerases I, II, and III subunit RPABC1	POLR2E
NaN	18.1511	3	3	3	12.8	12.8	12.8	34.362	0	3.4393	3201900	4	P46777	P46777	60S ribosomal protein L5	RPL5
NaN	17.9993	4	4	4	7.3	7.3	7.3	75.665	0	3.6238	9432800	5	Q96FV9	Q96FV9	THO complex subunit 1	THOC1
NaN	17.9971	1	1	1	2.3	2.3	2.3	83.064	0.0015106	2.1556	10465000	1	Q9Y4W2	Q9Y4W2	Ribosomal biogenesis protein LAS1L	LAS1L
NaN	17.9632	2	2	2	6.7	6.7	6.7	53.5	0	2.9248	3833200	2	P26368	P26368	Splicing factor U2AF 65 kDa subunit	U2AF2
NaN	17.961	3	3	3	13.5	13.5	13.5	34.324	0	3.7265	3827200	3	Q53GQ0	Q53GQ0	Very-long-chain 3-oxoacyl-CoA reductase	HSD17B12
NaN	17.9049	2	1	1	7.5	3.4	3.4	33.36	0.0095109	1.5276	3681500	1	P32322	P32322	Pyrroline-5-carboxylate reductase 1, mitochondrial	PYCR1
NaN	17.8921	2	2	2	3.8	3.8	3.8	76.343	0	3.5073	7297900	2	Q8TBC3;Q9Y597	Q8TBC3;Q9Y597	SH3KBP1-binding protein 1;BTB/POZ domain-containing protein KCTD3	SHKBP1;KCTD3
NaN	17.8091	1	1	1	1	1	1	170.51	0.0042796	1.7224	18142000	3	Q9NRY4	Q9NRY4	Rho GTPase-activating protein 35	ARHGAP35
NaN	17.7432	3	3	3	3.4	3.4	3.4	123.32	0	3.3087	12067000	4	Q96PY5;Q8IVF7	Q96PY5	Formin-like protein 2	FMNL2
NaN	17.7249	2	2	2	8.8	8.8	8.8	47.137	0	11.134	4982700	2	Q53H12	Q53H12	Acylglycerol kinase, mitochondrial	AGK
NaN	17.3503	1	1	1	4.8	4.8	4.8	37.654	0.001497	2.0358	2673600	1	P01876	P01876	Ig alpha-1 chain C region	IGHA1
NaN	17.2851	2	2	2	7.8	7.8	7.8	38.714	0	2.32	3194200	2	P04083	P04083	Annexin A1	ANXA1
NaN	17.2302	2	2	2	5	5	5	69.689	0	4.5977	5381200	3	P35240	P35240	Merlin	NF2
NaN	17.1276	2	2	2	4.8	4.8	4.8	61.68	0	2.451	4009400	3	P35052	P35052	Glypican-1;Secreted glypican-1	GPC1
NaN	17.0887	3	3	3	7.6	7.6	7.6	72.123	0	3.7172	4181400	3	Q9H7D7	Q9H7D7	WD repeat-containing protein 26	WDR26
NaN	16.9361	1	1	1	3.4	3.4	3.4	38.638	0.0082531	1.5863	2131600	1	Q6IN84	Q6IN84	rRNA methyltransferase 1, mitochondrial	MRM1
NaN	16.5382	2	2	2	5.3	5.3	5.3	48.564	0.0083102	1.6045	2569600	1	P42696	P42696	RNA-binding protein 34	RBM34
NaN	16.523	1	1	1	1.6	1.6	1.6	103.99	0.0028944	1.8132	4143500	2	P26045	P26045	Tyrosine-protein phosphatase non-receptor type 3	PTPN3
NaN	16.4886	1	1	1	2.5	2.5	2.5	66.855	0.0070225	1.6485	2758500	1	Q9UJX3	Q9UJX3	Anaphase-promoting complex subunit 7	ANAPC7
NaN	16.4286	1	1	1	4.1	4.1	4.1	66.171	0	2.4518	2734400	1	Q9NVV4	Q9NVV4	Poly(A) RNA polymerase, mitochondrial	MTPAP
NaN	15.5887	4	4	4	7.8	7.8	7.8	85.076	0	4.7339	2020500	4	Q9UJX4	Q9UJX4	Anaphase-promoting complex subunit 5	ANAPC5
NaN	15.222	2	2	2	2.5	2.5	2.5	160.6	0.0084151	1.6402	2637100	2	O60244	O60244	Mediator of RNA polymerase II transcription subunit 14	MED14
NaN	14.7856	2	2	2	0.9	0.9	0.9	439.34	0	5.5665	4970700	2	Q9Y4D8	Q9Y4D8	Probable E3 ubiquitin-protein ligase HECTD4	HECTD4
33.0177	29.0346	64	64	64	70.9	70.9	70.9	68.996	0	323.31	314370000000	1059	P10515	P10515	Dihydrolipoyllysine-residue acetyltransferase component of pyruvate dehydrogenase complex, mitochondrial	DLAT
32.9898	23.004	24	24	24	71.4	71.4	71.4	34.919	0	323.31	128070000000	304	Q9BYD3	Q9BYD3	39S ribosomal protein L4, mitochondrial	MRPL4	uL4m
32.7545	23.5165	58	58	58	87.2	87.2	87.2	48.117	0	323.31	210470000000	743	Q9BZE1	Q9BZE1	39S ribosomal protein L37, mitochondrial	MRPL37	mL37
32.7097	29.2541	43	43	43	84.1	84.1	84.1	43.295	0	323.31	168620000000	690	P08559;P29803	P08559	Pyruvate dehydrogenase E1 component subunit alpha, somatic form, mitochondrial	PDHA1
32.6062	22.8438	35	35	35	85.1	85.1	85.1	33.419	0	323.31	111280000000	344	Q9P015	Q9P015	39S ribosomal protein L15, mitochondrial	MRPL15	uL15m
32.5851	23.7126	18	18	18	71.8	71.8	71.8	24.915	0	323.31	83941000000	231	Q96A35	Q96A35	39S ribosomal protein L24, mitochondrial	MRPL24	uL24m
32.5684	23.5	32	32	32	73.2	73.2	73.2	37.535	0	323.31	108470000000	325	Q9H9J2	Q9H9J2	39S ribosomal protein L44, mitochondrial	MRPL44	mL44
32.5028	23.5513	31	31	31	65.1	65.1	65.1	33.535	0	323.31	109760000000	338	P49406	P49406	39S ribosomal protein L19, mitochondrial	MRPL19	bL19m
32.4967	23.8757	38	38	38	69.2	69.2	69.2	50.364	0	323.31	109360000000	426	Q9NP92	Q9NP92	28S ribosomal protein S30, mitochondrial	MRPS30	mL65
32.4223	24.0169	30	30	30	94.3	94.3	94.3	20.683	0	323.31	75044000000	193	Q9Y3B7	Q9Y3B7	39S ribosomal protein L11, mitochondrial	MRPL11	uL11m
32.3693	22.5216	21	21	21	61.8	61.8	61.8	28.449	0	323.31	55540000000	134	Q9NX20	Q9NX20	39S ribosomal protein L16, mitochondrial	MRPL16	uL16m
32.3657	22.8301	20	20	20	91	91	91	20.692	0	323.31	72037000000	200	Q9BYD1	Q9BYD1	39S ribosomal protein L13, mitochondrial	MRPL13	uL13m
32.3184	24.7066	15	15	15	70.7	70.7	70.7	22.814	0	323.31	69980000000	240	Q7Z2W9	Q7Z2W9	39S ribosomal protein L21, mitochondrial	MRPL21	bL21m
32.3172	23.7717	33	33	33	77.2	77.2	77.2	38.711	0	323.31	123400000000	460	Q9NYK5	Q9NYK5	39S ribosomal protein L39, mitochondrial	MRPL39	mL39
32.3023	24.0679	10	10	10	68.6	68.6	68.6	15.383	0	323.31	31882000000	99	Q8IXM3	Q8IXM3	39S ribosomal protein L41, mitochondrial	MRPL41	mL41
32.2664	29.6201	32	32	32	88.6	88.6	88.6	39.233	0	323.31	125810000000	432	P11177	P11177	Pyruvate dehydrogenase E1 component subunit beta, mitochondrial	PDHB
32.2383	23.2853	27	27	27	62.1	62.1	62.1	38.632	0	323.31	96456000000	213	P09001	P09001	39S ribosomal protein L3, mitochondrial	MRPL3	uL3m
32.2365	22.6999	12	12	12	48.3	48.3	48.3	17.442	0	323.31	40534000000	152	Q9BYC9	Q9BYC9	39S ribosomal protein L20, mitochondrial	MRPL20	bL20m
32.2351	23.3568	32	32	32	85.2	85.2	85.2	30.156	0	323.31	60791000000	269	Q13084	Q13084	39S ribosomal protein L28, mitochondrial	MRPL28	bL28m
32.171	25.084	16	16	16	52.5	52.5	52.5	21.348	0	323.31	38968000000	112	P52815	P52815	39S ribosomal protein L12, mitochondrial	MRPL12	bL12m
31.9793	24.7392	15	15	15	76.5	76.5	76.5	17.781	0	323.31	42617000000	133	Q16540	Q16540	39S ribosomal protein L23, mitochondrial	MRPL23	uL23m
31.9685	21.5624	30	30	30	81.7	81.7	81.7	35.351	0	323.31	84105000000	220	Q9BRJ2	Q9BRJ2	39S ribosomal protein L45, mitochondrial	MRPL45	mL45
31.9389	21.9048	28	28	28	68	68	68	36.908	0	323.31	65934000000	187	Q9BYD6	Q9BYD6	39S ribosomal protein L1, mitochondrial	MRPL1	uL1m
31.9291	23.5736	42	42	42	63.9	63.9	63.9	44.596	0	323.31	90236000000	357	Q96DV4	Q96DV4	39S ribosomal protein L38, mitochondrial	MRPL38	mL38
31.9064	22.5357	17	17	17	75.3	75.3	75.3	18.325	0	323.31	36281000000	132	Q8N5N7	Q8N5N7	39S ribosomal protein L50, mitochondrial	MRPL50	mL50
31.8822	23.7059	21	21	21	70.4	70.4	70.4	23.63	0	323.31	39718000000	129	Q14197	Q14197	Peptidyl-tRNA hydrolase ICT1, mitochondrial	ICT1	mL62
31.8797	23.2624	18	18	18	71.1	71.1	71.1	19.198	0	323.31	43576000000	122	Q13405	Q13405	39S ribosomal protein L49, mitochondrial	MRPL49	mL49
31.837	22.547	20	20	20	65.1	65.1	65.1	23.431	0	323.31	42264000000	139	Q8N983	Q8N983	39S ribosomal protein L43, mitochondrial	MRPL43	mL43
31.7819	23.3322	31	31	31	54.4	54.4	54.4	29.45	0	323.31	55542000000	238	Q9HD33	Q9HD33	39S ribosomal protein L47, mitochondrial	MRPL47	uL29m
31.7801	22.8956	28	28	28	67	67	67	30.243	0	323.31	59129000000	180	Q9BYD2	Q9BYD2	39S ribosomal protein L9, mitochondrial	MRPL9	bL9m
31.7262	22.4685	8	8	8	27.4	27.4	27.4	23.934	0	123.37	35583000000	72	Q96GC5	Q96GC5	39S ribosomal protein L48, mitochondrial	MRPL48	mL48
31.6988	21.2119	10	10	10	58.6	58.6	58.6	15.947	0	149.62	27904000000	99	Q6P1L8	Q6P1L8	39S ribosomal protein L14, mitochondrial	MRPL14	uL14m
31.6949	18.8234	13	13	13	56.8	56.8	56.8	25.384	0	323.31	38243000000	128	Q8TAE8	Q8TAE8	Growth arrest and DNA damage-inducible proteins-interacting protein 1	GADD45GIP1	mL64
31.6761	22.584	4	4	4	44.3	44.3	44.3	8.4447	0	108.18	13751000000	25	L0R8F8	L0R8F8		SMCR7L
31.6722	22.4061	11	11	11	71.4	71.4	71.4	12.107	0	323.31	27421000000	110	Q96EL3	Q96EL3	39S ribosomal protein L53, mitochondrial	MRPL53	mL53
31.6674	22.381	5	5	5	47.7	47.7	47.7	7.6191	0	179.54	10248000000	39	O75394	O75394	39S ribosomal protein L33, mitochondrial	MRPL33	bL33m
31.5538	23.4087	16	16	16	51.5	51.5	51.5	24.49	0	323.31	34798000000	149	Q9NQ50	Q9NQ50	39S ribosomal protein L40, mitochondrial	MRPL40	mL40
31.4958	22.2609	25	25	25	78.1	78.1	78.1	31.705	0	323.31	51565000000	170	Q9H2W6	Q9H2W6	39S ribosomal protein L46, mitochondrial	MRPL46	mL46
31.4334	22.7504	10	10	10	54.7	54.7	54.7	16.073	0	80.441	23256000000	107	Q9P0M9	Q9P0M9	39S ribosomal protein L27, mitochondrial	MRPL27	bL27m
31.4292	22.8679	14	14	14	65	65	65	20.576	0	323.31	26093000000	109	Q9H0U6	Q9H0U6	39S ribosomal protein L18, mitochondrial	MRPL18	uL18m
31.3279	23.8623	22	22	22	78.9	78.9	78.9	20.05	0	251.5	35239000000	119	Q9NRX2	Q9NRX2	39S ribosomal protein L17, mitochondrial	MRPL17	bL17m
31.2798	19.6112	20	20	20	60.2	60.2	60.2	22.184	0	323.31	33904000000	127	Q9NVS2	Q9NVS2	28S ribosomal protein S18a, mitochondrial	MRPS18A	mL66
31.2477	31.4236	20	20	20	75.7	75.7	75.7	17.259	0	323.31	43441000000	163	Q04837	Q04837	Single-stranded DNA-binding protein, mitochondrial	SSBP1
31.2384	24.7985	12	12	12	47.6	47.6	47.6	23.64	0	323.31	30750000000	165	Q9NWU5	Q9NWU5	39S ribosomal protein L22, mitochondrial	MRPL22	uL22m
31.0654	22.7522	5	5	5	48.6	48.6	48.6	15.819	0	183.37	13525000000	44	Q6P161	Q6P161	39S ribosomal protein L54, mitochondrial	MRPL54	mL54
31.061	20.8645	14	14	14	55.2	55.2	55.2	29.282	0	323.31	31390000000	112	Q7Z7H8	Q7Z7H8	39S ribosomal protein L10, mitochondrial	MRPL10	uL10m
31.0365	20.0546	10	10	10	64.1	64.1	64.1	26.17	0	323.31	28647000000	178	Q96EH3	Q96EH3	Mitochondrial assembly of ribosomal large subunit protein 1	MALSU1
31.0346	23.9395	29	29	29	54.9	54.9	54.9	43.957	0	323.31	50960000000	203	Q7Z6M4	Q7Z6M4	Transcription termination factor 4, mitochondrial;mTERF domain-containing protein 2 processed	MTERF4
30.9473	21.5142	11	11	11	39.4	39.4	39.4	21.405	0	323.31	14515000000	70	Q9BYC8	Q9BYC8	39S ribosomal protein L32, mitochondrial	MRPL32	bL32m
30.8826	23.8952	19	19	19	45.1	45.1	45.1	43.088	0	323.31	29927000000	156	Q96CB9	Q96CB9	5-methylcytosine rRNA methyltransferase NSUN4	NSUN4
30.8695	20.8439	6	6	6	38.3	38.3	38.3	15.128	0	323.31	15708000000	61	Q7Z7F7	Q7Z7F7	39S ribosomal protein L55, mitochondrial	MRPL55	bL31m
30.602	22.5716	7	7	7	49	49	49	12.266	0	202.12	6543900000	46	Q9BQC6	Q9BQC6	Ribosomal protein 63, mitochondrial	MRPL57	mL63
30.4996	NaN	9	9	9	57	57	57	16.661	0	323.31	9108600000	65	Q9Y6G3	Q9Y6G3	39S ribosomal protein L42, mitochondrial	MRPL42	mL42
30.1803	22.4345	17	17	17	48.5	48.5	48.5	33.3	0	323.31	15891000000	107	Q5T653	Q5T653	39S ribosomal protein L2, mitochondrial	MRPL2	uL2m
30.1558	NaN	6	6	6	54.5	54.5	54.5	13.664	0	323.31	4784700000	32	Q86TS9	Q86TS9	39S ribosomal protein L52, mitochondrial	MRPL52	mL52
30.047	NaN	7	7	7	45.3	45.3	45.3	18.546	0	126.27	8874800000	44	Q8TCC3	Q8TCC3	39S ribosomal protein L30, mitochondrial	MRPL30	uL30m
30.0234	NaN	6	6	6	27.2	27.2	27.2	10.165	0	39.048	5456600000	36	Q9BQ48	Q9BQ48	39S ribosomal protein L34, mitochondrial	MRPL34	bL34m
30.0234	18.8669	7	7	7	39.8	39.8	39.8	15.095	0	149.18	6550700000	52	Q4U2R6	Q4U2R6	39S ribosomal protein L51, mitochondrial	MRPL51	mL51
29.4441	32.4616	46	46	46	68.9	68.9	68.9	48.755	0	323.31	152830000000	779	P36957	P36957	Dihydrolipoyllysine-residue succinyltransferase component of 2-oxoglutarate dehydrogenase complex, mitochondrial	DLST
29.3263	29.7023	72	72	72	81.4	81.4	81.4	82.999	0	323.31	63414000000	772	P40939	P40939	Trifunctional enzyme subunit alpha, mitochondrial;Long-chain enoyl-CoA hydratase;Long chain 3-hydroxyacyl-CoA dehydrogenase	HADHA
29.1537	28.2904	31	31	31	75	75	75	56.559	0	323.31	26839000000	343	P06576	P06576	ATP synthase subunit beta, mitochondrial	ATP5B
28.8923	31.54	65	65	65	74.3	74.3	74.3	78.549	0	323.31	126720000000	698	Q96EY7	Q96EY7	Pentatricopeptide repeat domain-containing protein 3, mitochondrial	PTCD3	mS39
28.8056	27.7721	41	41	41	67.1	67.1	67.1	59.75	0	323.31	21650000000	285	P25705	P25705	ATP synthase subunit alpha, mitochondrial	ATP5A1
28.7706	31.6456	49	49	49	72.3	72.3	72.3	54.177	0	323.31	83982000000	593	P09622	P09622	Dihydrolipoyl dehydrogenase, mitochondrial	DLD
28.6319	32.5953	47	47	47	82.8	82.8	82.8	41.28	0	323.31	165710000000	500	P82650	P82650	28S ribosomal protein S22, mitochondrial	MRPS22	mS22
28.5658	NaN	23	23	23	57.6	57.6	57.6	43.955	0	323.31	8741600000	76	Q9H4K7	Q9H4K7	Mitochondrial ribosome-associated GTPase 2	MTG2
28.5612	32.571	14	14	14	71.5	71.5	71.5	14.502	0	323.31	40660000000	117	Q9Y2R5	Q9Y2R5	28S ribosomal protein S17, mitochondrial	MRPS17	uS17m
28.5403	31.02	100	100	84	71.7	71.7	65.7	115.93	0	323.31	115550000000	963	Q02218	Q02218	2-oxoglutarate dehydrogenase, mitochondrial	OGDH
28.454	31.6581	45	45	45	73.7	73.7	73.7	47.611	0	323.31	93911000000	477	Q92552	Q92552	28S ribosomal protein S27, mitochondrial	MRPS27	mS27
28.434	25.9019	45	45	45	50.3	50.3	50.3	90.583	0	323.31	15737000000	299	Q00839	Q00839	Heterogeneous nuclear ribonucleoprotein U	HNRNPU
28.3899	27.4006	122	122	122	77	77	77	157.9	0	323.31	47601000000	640	P42704;Q9NP80	P42704	Leucine-rich PPR motif-containing protein, mitochondrial	LRPPRC
28.3798	32.2329	27	27	27	80.7	80.7	80.7	25.65	0	323.31	64760000000	285	P82930	P82930	28S ribosomal protein S34, mitochondrial	MRPS34	mS34
28.3616	22.6992	31	31	31	70.5	70.5	70.5	42.932	0	323.31	9144600000	108	A4D1E9	A4D1E9	GTP-binding protein 10	GTPBP10
28.3263	31.621	38	38	38	80.4	80.4	80.4	45.566	0	323.31	80063000000	394	P51398	P51398	28S ribosomal protein S29, mitochondrial	DAP3	mS29
28.2112	29.2426	34	34	34	69.6	69.6	69.6	51.294	0	323.31	24594000000	264	P55084	P55084	Trifunctional enzyme subunit beta, mitochondrial;3-ketoacyl-CoA thiolase	HADHB
28.2102	26.1272	6	5	5	33.5	33.5	33.5	19.329	0	157.06	2686900000	21	P84103	P84103	Serine/arginine-rich splicing factor 3	SRSF3
28.1255	17.7242	39	39	39	68.1	68.1	68.1	54.122	0	323.31	7326500000	116	O00330	O00330	Pyruvate dehydrogenase protein X component, mitochondrial	PDHX
28.0266	17.7632	12	12	12	58.2	58.2	58.2	24.205	0	143.97	2462900000	22	P62241	P62241	40S ribosomal protein S8	RPS8
27.8908	19.4906	15	15	15	61	61	61	32.854	0	323.31	3244700000	49	P08865	P08865	40S ribosomal protein SA	RPSA
27.8862	31.2811	25	25	25	80.2	80.2	80.2	29.395	0	323.31	37148000000	200	Q9Y676	Q9Y676	28S ribosomal protein S18b, mitochondrial	MRPS18B	mS40
27.871	31.3596	41	41	41	71.5	71.5	71.5	45.834	0	323.31	75020000000	384	P82933	P82933	28S ribosomal protein S9, mitochondrial	MRPS9	uS9m
27.8686	27.0022	33	33	28	47.4	47.4	41.1	70.942	0	323.31	12902000000	201	O43390	O43390	Heterogeneous nuclear ribonucleoprotein R	HNRNPR
27.85	31.7384	21	21	21	81.5	81.5	81.5	20.116	0	323.31	34423000000	226	P82663	P82663	28S ribosomal protein S25, mitochondrial	MRPS25	mS25
27.7862	NaN	4	4	4	14.9	14.9	14.9	21.514	0	26.29	2777500000	16	Q9NZE8	Q9NZE8	39S ribosomal protein L35, mitochondrial	MRPL35	bL35m
27.7307	31.8191	30	30	30	57.9	57.9	57.9	36.844	0	323.31	60172000000	254	P82673	P82673	28S ribosomal protein S35, mitochondrial	MRPS35	mS35
27.7093	26.9987	4	4	1	35.7	35.7	7.9	13.952	0	90.948	2474900000	47	Q99880;Q99879;Q99877;Q93079;Q5QNW6;P62807;P58876;P57053;O60814;Q96A08	Q99880;Q99879;Q99877;Q93079;Q5QNW6;P62807;P58876;P57053;O60814;Q96A08	Histone H2B type 1-L;Histone H2B type 1-M;Histone H2B type 1-N;Histone H2B type 1-H;Histone H2B type 2-F;Histone H2B type 1-C/E/F/G/I;Histone H2B type 1-D;Histone H2B type F-S;Histone H2B type 1-K;Histone H2B type 1-A	HIST1H2BL;HIST1H2BM;HIST1H2BN;HIST1H2BH;HIST2H2BF;HIST1H2BC;HIST1H2BD;H2BFS;HIST1H2BK;HIST1H2BA
27.6689	31.8165	26	26	26	77.9	77.9	77.9	21.77	0	323.31	47943000000	236	Q9Y3D9	Q9Y3D9	28S ribosomal protein S23, mitochondrial	MRPS23	mS23
27.6618	21.3391	9	9	9	42.3	42.3	42.3	30.84	0	323.31	2794900000	33	Q13151	Q13151	Heterogeneous nuclear ribonucleoprotein A0	HNRNPA0
27.654	NaN	10	10	10	60	60	60	15.55	0	135.01	1055900000	21	P08708	P08708	40S ribosomal protein S17	RPS17
27.648	NaN	6	6	6	23.7	23.7	23.7	17.417	0	17.251	1472200000	17	O14561	O14561	Acyl carrier protein, mitochondrial	NDUFAB1
27.6288	18.7673	7	7	7	42.3	42.3	42.3	22.127	0	246.1	2079900000	25	P62081	P62081	40S ribosomal protein S7	RPS7
27.5803	31.8028	25	25	25	63.2	63.2	63.2	28.134	0	323.31	51310000000	226	Q9Y2R9	Q9Y2R9	28S ribosomal protein S7, mitochondrial	MRPS7	uS7m
27.5547	26.1623	76	76	76	68.3	68.3	68.3	138.62	0	323.31	16062000000	393	O00411	O00411	DNA-directed RNA polymerase, mitochondrial	POLRMT
27.537	31.5986	12	12	12	68.6	68.6	68.6	15.345	0	157.16	34466000000	85	Q9Y3D3	Q9Y3D3	28S ribosomal protein S16, mitochondrial	MRPS16	bS16m
27.4859	19.8281	18	18	18	70	70	70	26.688	0	146.13	3589000000	38	P23396	P23396	40S ribosomal protein S3	RPS3
27.3867	26.5299	5	5	5	35.9	35.9	35.9	13.936	0	7.7243	1361900000	21	Q99878;Q96KK5;Q9BTM1;Q16777;Q6FI13;P20671;P0C0S8;Q93077;Q7L7L0;P04908;Q71UI9;P0C0S5;Q96QV6;P16104;Q8IUE6	Q99878;Q96KK5;Q9BTM1;Q16777;Q6FI13;P20671;P0C0S8;Q93077;Q7L7L0;P04908	Histone H2A type 1-J;Histone H2A type 1-H;Histone H2A.J;Histone H2A type 2-C;Histone H2A type 2-A;Histone H2A type 1-D;Histone H2A type 1;Histone H2A type 1-C;Histone H2A type 3;Histone H2A type 1-B/E	HIST1H2AJ;HIST1H2AH;H2AFJ;HIST2H2AC;HIST2H2AA3;HIST1H2AD;HIST1H2AG;HIST1H2AC;HIST3H2A;HIST1H2AB
27.3857	26.9827	49	49	49	78.5	78.5	78.5	61.054	0	323.31	9855100000	293	P10809	P10809	60 kDa heat shock protein, mitochondrial	HSPD1
27.3433	24.8681	9	9	8	31.9	31.9	31.9	27.366	0	37.83	2008900000	33	Q16629	Q16629	Serine/arginine-rich splicing factor 7	SRSF7
27.3254	21.0982	4	4	4	39.2	39.2	39.2	14.839	0	28.834	1363300000	13	P62244	P62244	40S ribosomal protein S15a	RPS15A
27.315	31.1651	26	26	26	73.3	73.3	73.3	33.249	0	323.31	46346000000	244	Q9Y399	Q9Y399	28S ribosomal protein S2, mitochondrial	MRPS2	uS2m
27.1944	31.4772	6	6	6	39.1	39.1	39.1	15.139	0	124.6	18857000000	87	O60783	O60783	28S ribosomal protein S14, mitochondrial	MRPS14	uS14m
27.1877	27.0302	29	29	29	65.9	65.9	65.9	64.132	0	275.47	5798600000	113	P14866;Q8WVV9	P14866	Heterogeneous nuclear ribonucleoprotein L	HNRNPL
27.164	20.3992	5	5	5	37.7	37.7	37.7	16.273	0	29.097	607050000	12	P62263	P62263	40S ribosomal protein S14	RPS14
27.1576	19.2569	5	5	5	31.1	31.1	31.1	17.222	0	39.481	1353100000	13	P62277	P62277	40S ribosomal protein S13	RPS13
27.111	31.5309	20	20	20	66.2	66.2	66.2	22.999	0	323.31	38972000000	149	P82664	P82664	28S ribosomal protein S10, mitochondrial	MRPS10	uS10m
27.0952	31.269	8	8	8	56.3	56.3	56.3	10.688	0	160.27	10924000000	76	P82921	P82921	28S ribosomal protein S21, mitochondrial	MRPS21	bS21m
27.0692	30.224	32	32	32	55.3	55.3	55.3	48.006	0	323.31	36267000000	296	P82675	P82675	28S ribosomal protein S5, mitochondrial	MRPS5	uS5m
27.0673	23.6458	23	23	22	63.3	63.3	63.3	46.938	0	155.05	3690200000	87	Q15120;REV__P78559	Q15120	[Pyruvate dehydrogenase (acetyl-transferring)] kinase isozyme 3, mitochondrial	PDK3
27.0644	24.8017	19	19	19	79.4	79.4	79.4	29.804	0	323.31	3052500000	56	P35232	P35232	Prohibitin	PHB
27.0263	25.8133	37	37	37	56.1	56.1	56.1	73.68	0	323.31	7434800000	205	P38646	P38646	Stress-70 protein, mitochondrial	HSPA9
26.9956	31.0464	21	21	21	59.5	59.5	59.5	24.211	0	323.31	25867000000	114	Q9BYN8	Q9BYN8	28S ribosomal protein S26, mitochondrial	MRPS26	mS26
26.9954	31.1897	15	15	15	59.9	59.9	59.9	20.843	0	323.31	25831000000	149	Q9Y2Q9	Q9Y2Q9	28S ribosomal protein S28, mitochondrial	MRPS28	bS1m
26.9657	24.4098	18	18	18	68.2	68.2	68.2	33.296	0	286.67	3373700000	45	Q99623	Q99623	Prohibitin-2	PHB2
26.8601	NaN	7	7	7	26.9	26.9	26.9	28.68	0	78.341	974510000	13	P62753	P62753	40S ribosomal protein S6	RPS6
26.8301	18.2385	13	13	13	48.3	48.3	48.3	29.597	0	124.25	1913900000	29	P62701;P22090;Q8TD47	P62701	40S ribosomal protein S4, X isoform	RPS4X
26.8282	30.9844	15	15	15	54.5	54.5	54.5	19.015	0	323.31	22435000000	108	Q96EL2	Q96EL2	28S ribosomal protein S24, mitochondrial	MRPS24	uS3m
26.8048	26.9586	13	13	13	38.9	38.9	38.9	33.67	0	125.12	4210000000	75	P07910;P0DMR1;O60812;B7ZW38;B2RXH8	P07910;P0DMR1;O60812;B7ZW38;B2RXH8	Heterogeneous nuclear ribonucleoproteins C1/C2;Heterogeneous nuclear ribonucleoprotein C-like 4;Heterogeneous nuclear ribonucleoprotein C-like 1;Heterogeneous nuclear ribonucleoprotein C-like 3;Heterogeneous nuclear ribonucleoprotein C-like 2	HNRNPC;HNRNPCL4;HNRNPCL1;HNRNPCL3;HNRNPCL2
26.748	20.4731	4	4	4	27.2	27.2	27.2	13.742	0	15.969	570820000	9	P62851	P62851	40S ribosomal protein S25	RPS25
26.7459	20.6268	10	10	10	42.2	42.2	42.2	22.876	0	151.5	1141600000	23	P46782	P46782	40S ribosomal protein S5;40S ribosomal protein S5, N-terminally processed	RPS5
26.7374	31.3578	13	13	13	71.7	71.7	71.7	12.629	0	160.77	14319000000	53	Q9Y291	Q9Y291	28S ribosomal protein S33, mitochondrial	MRPS33	mS33
26.7349	21.2337	4	4	4	32	32	32	14.463	0	9.1713	799080000	9	P62899	P62899	60S ribosomal protein L31	RPL31
26.7156	NaN	9	9	9	47.4	47.4	47.4	17.718	0	18.965	991840000	15	P62269	P62269	40S ribosomal protein S18	RPS18
26.6759	26.8512	10	10	10	57.3	57.3	57.3	23.277	0	200.62	2739100000	40	P48047	P48047	ATP synthase subunit O, mitochondrial	ATP5O
26.6611	19.6477	5	5	5	27.4	27.4	27.4	16.445	0	14.349	1176400000	13	P62249	P62249	40S ribosomal protein S16	RPS16
26.649	21.0699	14	14	14	37.1	37.1	37.1	47.019	0	155.19	1826300000	43	Q9HC36	Q9HC36	rRNA methyltransferase 3, mitochondrial	RNMTL1
26.6242	NaN	7	7	7	49	49	49	15.807	0	30.562	620650000	15	P62266	P62266	40S ribosomal protein S23	RPS23
26.5861	NaN	2	2	2	22.7	22.7	22.7	13.373	0	9.2194	503710000	5	P60866	P60866	40S ribosomal protein S20	RPS20
26.4961	NaN	2	2	2	30.4	30.4	30.4	7.8409	0	3.3463	283940000	4	P62857	P62857	40S ribosomal protein S28	RPS28
26.4401	22.8076	25	25	25	31.1	31.1	31.1	76.613	0	323.31	3443500000	103	P19338	P19338	Nucleolin	NCL
26.4172	17.1436	16	16	16	67.8	67.8	67.8	35.076	0	323.31	1795200000	30	P63244	P63244	Guanine nucleotide-binding protein subunit beta-2-like 1;Guanine nucleotide-binding protein subunit beta-2-like 1, N-terminally processed	GNB2L1
26.3466	30.1562	33	33	33	60.3	60.3	60.3	45.318	0	323.31	28200000000	248	Q92665	Q92665	28S ribosomal protein S31, mitochondrial	MRPS31	mS31
26.3267	21.7602	9	9	9	52.5	52.5	52.5	18.431	0	44.209	877170000	14	P62280	P62280	40S ribosomal protein S11	RPS11
26.3161	31.1533	8	8	8	43.8	43.8	43.8	20.616	0	323.31	22246000000	95	P82912	P82912	28S ribosomal protein S11, mitochondrial	MRPS11	uS11m
26.3068	23.1476	19	18	17	55.7	55.7	53.7	49.244	0	228.68	2307600000	59	Q15118	Q15118	[Pyruvate dehydrogenase (acetyl-transferring)] kinase isozyme 1, mitochondrial	PDK1
26.3002	24.5906	46	46	41	59.4	59.4	56.3	95.337	0	323.31	3992300000	154	Q12906	Q12906	Interleukin enhancer-binding factor 3	ILF3
26.28	25.965	11	11	11	33.9	33.9	33.9	32.996	0	61.454	1910800000	36	P36542	P36542	ATP synthase subunit gamma, mitochondrial	ATP5C1
26.2725	NaN	9	9	9	28.4	28.4	28.4	22.591	0	35.925	891660000	16	P46781	P46781	40S ribosomal protein S9	RPS9
26.2699	30.7276	22	22	22	43.2	43.2	43.2	29.842	0	75.487	27884000000	113	P82914	P82914	28S ribosomal protein S15, mitochondrial	MRPS15	uS15m
26.2641	18.532	15	15	15	51.8	51.8	51.8	37.236	0	83.719	1700400000	46	Q9BT17	Q9BT17	Mitochondrial ribosome-associated GTPase 1	MTG1
26.2311	NaN	9	9	9	43.6	43.6	43.6	17.695	0	21.695	472620000	15	P62750	P62750	60S ribosomal protein L23a	RPL23A
26.1922	NaN	4	4	4	29.3	29.3	29.3	15.423	0	14.082	460040000	11	P62847	P62847	40S ribosomal protein S24	RPS24
26.187	25.5055	17	17	7	39.9	39.9	19.5	32.852	0	67.721	2356600000	48	P05141;Q9H0C2	P05141	ADP/ATP translocase 2;ADP/ATP translocase 2, N-terminally processed	SLC25A5
26.1803	26.7186	21	21	21	66.4	66.4	66.4	43.062	0	202.67	3543000000	84	Q12905	Q12905	Interleukin enhancer-binding factor 2	ILF2
26.1303	27.3188	9	9	9	57.3	57.3	57.3	11.367	0	26.837	1445200000	72	P62805	P62805	Histone H4	HIST1H4A
26.1103	31.2936	7	7	7	42.8	42.8	42.8	15.173	0	323.31	18932000000	56	O15235	O15235	28S ribosomal protein S12, mitochondrial	MRPS12	uS12m
26.0828	16.1164	8	8	8	43.4	43.4	43.4	16.06	0	15.669	711420000	13	P39019	P39019	40S ribosomal protein S19	RPS19
26.0098	NaN	6	6	6	30.3	30.3	30.3	17.258	0	16.048	405410000	10	P61254;Q9UNX3	P61254;Q9UNX3	60S ribosomal protein L26;60S ribosomal protein L26-like 1	RPL26;RPL26L1
26.0088	17.4101	9	9	9	35.6	35.6	35.6	29.945	0	130.26	1150800000	20	P61247	P61247	40S ribosomal protein S3a	RPS3A
25.9554	NaN	1	1	1	16.9	16.9	16.9	6.6478	0.0083449	1.6086	130140000	2	P62861	P62861	40S ribosomal protein S30	FAU
25.9502	23.5819	2	2	2	18.7	18.7	18.7	14.551	0	70.534	232170000	7	P42766	P42766	60S ribosomal protein L35	RPL35
25.9037	NaN	2	2	2	14.5	14.5	14.5	18.898	0	3.6104	502200000	11	P46783	P46783	40S ribosomal protein S10	RPS10
25.8906	27.4285	11	11	11	78.9	78.9	78.9	12.349	0	119.84	1942700000	26	Q9GZT3	Q9GZT3	SRA stem-loop-interacting RNA-binding protein, mitochondrial	SLIRP
25.8673	28.0079	50	50	50	70.6	70.6	70.6	78.457	0	323.31	12913000000	340	Q8NC60	Q8NC60	Nitric oxide-associated protein 1	NOA1
25.8359	31.202	17	17	17	96	96	96	14.226	0	154.8	20241000000	102	P82932	P82932	28S ribosomal protein S6, mitochondrial	MRPS6	bS6m
25.8239	25.6752	3	3	3	39.4	39.4	39.4	10.918	0	25.241	451900000	6	P56134	P56134	ATP synthase subunit f, mitochondrial	ATP5J2
25.7938	16.7867	28	28	28	61.7	61.7	61.7	59.58	0	115.58	1865100000	57	Q9NUL7	Q9NUL7	Probable ATP-dependent RNA helicase DDX28	DDX28
25.7171	25.2916	31	26	26	44.8	38.4	38.4	69.602	0	285.42	3079300000	114	O60506	O60506	Heterogeneous nuclear ribonucleoprotein Q	SYNCRIP
25.6944	25.6771	6	6	6	47.6	47.6	47.6	11.428	0	25.418	647700000	12	O75964	O75964	ATP synthase subunit g, mitochondrial	ATP5L
25.6527	NaN	9	9	9	35.8	35.8	35.8	27.423	0	50.271	580250000	13	Q9UI43	Q9UI43	rRNA methyltransferase 2, mitochondrial	FTSJ2
25.6066	26.0002	4	4	4	52.2	52.2	52.2	7.9331	0	8.8648	354630000	11	P56385	P56385	ATP synthase subunit e, mitochondrial	ATP5I
25.5429	30.525	7	7	7	38	38	38	15.85	0	323.31	9563400000	36	Q9Y3D5	Q9Y3D5	28S ribosomal protein S18c, mitochondrial	MRPS18C	bS18m
25.5348	NaN	9	9	9	33.4	33.4	33.4	31.324	0	45.336	875030000	16	P15880	P15880	40S ribosomal protein S2	RPS2
25.5114	23.5035	68	68	68	61.7	61.7	61.7	133.94	0	323.31	4478900000	228	Q7L2E3	Q7L2E3	Putative ATP-dependent RNA helicase DHX30	DHX30
25.4928	NaN	5	5	5	47.7	47.7	47.7	14.515	0	60.328	330520000	7	P25398	P25398	40S ribosomal protein S12	RPS12
25.4388	30.6827	9	9	9	77.7	77.7	77.7	11.466	0	132.95	8845000000	36	P82909	P82909	28S ribosomal protein S36, mitochondrial	MRPS36
25.4276	NaN	3	3	3	31.3	31.3	31.3	13.015	0	11.14	225650000	3	P62854;Q5JNZ5	P62854;Q5JNZ5	40S ribosomal protein S26;Putative 40S ribosomal protein S26-like 1	RPS26;RPS26P11
25.3725	23.3551	17	17	17	34	34	34	65.33	0	257.82	1408400000	65	Q08380	Q08380	Galectin-3-binding protein	LGALS3BP
25.2973	25.5147	10	10	10	65.2	65.2	65.2	18.491	0	88.183	891710000	34	O75947	O75947	ATP synthase subunit d, mitochondrial	ATP5H
25.2831	NaN	5	5	5	53	53	53	9.1113	0	69.13	204150000	9	P63220	P63220	40S ribosomal protein S21	RPS21
25.2537	23.7009	5	5	5	34	34	34	17.965	0	104.42	321850000	31	P62979;P62987;P0CG47;P0CG48	P62979;P62987;P0CG47;P0CG48	Ubiquitin-40S ribosomal protein S27a;Ubiquitin;40S ribosomal protein S27a;Ubiquitin-60S ribosomal protein L40;Ubiquitin;60S ribosomal protein L40;Polyubiquitin-B;Ubiquitin;Polyubiquitin-C;Ubiquitin	RPS27A;UBA52;UBB;UBC
25.212	20.8885	21	21	21	38.7	38.7	38.7	81.316	0	323.31	1183400000	48	P46199	P46199	Translation initiation factor IF-2, mitochondrial	MTIF2
25.1505	25.6972	21	17	16	20.2	18.8	18.8	112.59	0	231.23	5040800000	87	O43491	O43491	Band 4.1-like protein 2	EPB41L2
25.0844	30.5367	9	9	9	62.7	62.7	62.7	13.475	0	76.927	7965900000	33	Q96BP2	Q96BP2	Coiled-coil-helix-coiled-coil-helix domain-containing protein 1	CHCHD1	mS37
25.04	19.5966	5	5	5	25.5	25.5	25.5	23.466	0	42.267	211740000	13	P84098	P84098	60S ribosomal protein L19	RPL19
24.9305	25.0965	39	39	39	50.1	50.1	50.1	85.104	0	237.87	2442600000	130	Q1KMD3	Q1KMD3	Heterogeneous nuclear ribonucleoprotein U-like protein 2	HNRNPUL2
24.6905	25.8435	24	24	24	48.4	48.4	48.4	50.976	0	123.78	2007500000	105	P61978	P61978	Heterogeneous nuclear ribonucleoprotein K	HNRNPK
24.6815	NaN	3	3	2	31	31	15.5	9.461	0	35.07	107630000	6	P42677	P42677	40S ribosomal protein S27	RPS27
24.6308	25.5245	11	11	11	42.6	42.6	42.6	28.908	0	181.55	1187900000	24	P24539	P24539	ATP synthase F(0) complex subunit B1, mitochondrial	ATP5F1
24.6238	23.9624	9	9	9	25.1	25.1	25.1	40.094	0	62.127	759570000	26	Q00325	Q00325	Phosphate carrier protein, mitochondrial	SLC25A3
24.5602	NaN	5	5	4	22.4	22.4	19.1	31.263	0	9.2276	197900000	8	Q13243;Q08170	Q13243	Serine/arginine-rich splicing factor 5	SRSF5
24.5368	20.0475	4	4	4	36	36	36	15.798	0	14.585	152540000	6	P61353	P61353	60S ribosomal protein L27	RPL27
24.4459	24.7856	25	25	18	21.7	21.7	17.3	120.68	0	216.99	2847500000	87	Q9Y2J2	Q9Y2J2	Band 4.1-like protein 3;Band 4.1-like protein 3, N-terminally processed	EPB41L3
24.3286	NaN	1	1	1	7.8	7.8	7.8	11.784	0	21.928	105340000	1	Q9P0J6	Q9P0J6	39S ribosomal protein L36, mitochondrial	MRPL36	bL36m
24.2799	24.6965	8	8	8	42.9	42.9	42.9	31.362	0	113.92	618250000	37	Q07021	Q07021	Complement component 1 Q subcomponent-binding protein, mitochondrial	C1QBP
24.2672	23.4536	9	9	7	35.4	35.4	32.3	33.665	0	44.201	380140000	26	P62995	P62995	Transformer-2 protein homolog beta	TRA2B
24.254	23.9864	7	7	3	27.5	27.5	15.1	35.924	0	96.817	476160000	23	P67809;Q9Y2T7	P67809;Q9Y2T7	Nuclease-sensitive element-binding protein 1;Y-box-binding protein 2	YBX1;YBX2
24.1987	17.2816	17	17	17	24.9	24.9	24.9	91.809	0	141.68	640680000	48	Q2NL82	Q2NL82	Pre-rRNA-processing protein TSR1 homolog	TSR1
24.1842	NaN	4	4	4	22.3	22.3	22.3	16.561	0	22.282	133430000	7	P46776	P46776	60S ribosomal protein L27a	RPL27A
24.1568	21.8578	19	19	19	52.9	52.9	52.9	49.541	0	178.9	675140000	54	P49411	P49411	Elongation factor Tu, mitochondrial	TUFM
24.0607	23.9946	43	43	43	40.9	40.9	40.9	140.96	0	221.84	2086900000	117	Q08211	Q08211	ATP-dependent RNA helicase A	DHX9
24.0438	NaN	5	5	5	26.3	26.3	26.3	22.487	0	16.374	190230000	9	Q92522	Q92522	Histone H1x	H1FX
24.0038	22.8432	8	8	8	43.1	43.1	43.1	30.772	0	92.83	413900000	17	P21796	P21796	Voltage-dependent anion-selective channel protein 1	VDAC1
23.9072	22.6948	9	9	9	19.6	19.6	19.6	62.633	0	109.96	540510000	23	Q99755;A2A3N6;O14986;O60331	Q99755	Phosphatidylinositol 4-phosphate 5-kinase type-1 alpha	PIP5K1A
23.8315	22.1188	15	15	15	21.1	21.1	21.1	118.63	0	109.58	993630000	34	Q9Y4F1	Q9Y4F1	FERM, RhoGEF and pleckstrin domain-containing protein 1	FARP1
23.7932	22.945	15	12	11	16.2	14.1	12.4	97.016	0	48.686	972330000	33	P11171	P11171	Protein 4.1	EPB41
23.6974	23.1721	11	11	8	41.3	41.3	33.1	41.792	0	73.916	461090000	59	P63261;P60709;P63267;P68133;P68032;P62736;Q6S8J3;A5A3E0;P0CG38;Q9BYX7;P0CG39	P63261;P60709;P63267;P68133;P68032;P62736	Actin, cytoplasmic 2;Actin, cytoplasmic 2, N-terminally processed;Actin, cytoplasmic 1;Actin, cytoplasmic 1, N-terminally processed;Actin, gamma-enteric smooth muscle;Actin, alpha skeletal muscle;Actin, alpha cardiac muscle 1;Actin, aortic smooth muscle	ACTG1;ACTB;ACTG2;ACTA1;ACTC1;ACTA2
23.6682	22.586	22	22	21	40.5	40.5	38.1	72.332	0	155.45	588790000	52	P11021	P11021	78 kDa glucose-regulated protein	HSPA5
23.6607	21.5192	4	4	4	17.6	17.6	17.6	31.3	0	82.427	146400000	7	O75494;Q8WXF0	O75494	Serine/arginine-rich splicing factor 10	SRSF10
23.6167	25.2203	5	5	5	53.2	53.2	53.2	13.916	0	34.672	311710000	8	P62318	P62318	Small nuclear ribonucleoprotein Sm D3	SNRPD3
23.5906	21.7887	181	181	181	43.2	43.2	43.2	532.4	0	323.31	4177400000	437	Q14204	Q14204	Cytoplasmic dynein 1 heavy chain 1	DYNC1H1
23.5212	25.9411	10	10	10	23.5	23.5	23.5	36.224	0	53.925	994010000	47	Q99729	Q99729	Heterogeneous nuclear ribonucleoprotein A/B	HNRNPAB
23.4548	25.0426	24	24	24	51.1	51.1	51.1	61.397	0	144.24	1519900000	66	P00367;P49448	P00367;P49448	Glutamate dehydrogenase 1, mitochondrial;Glutamate dehydrogenase 2, mitochondrial	GLUD1;GLUD2
23.4542	25.7658	3	3	3	52.2	52.2	52.2	10.803	0	24.638	274180000	7	P62304	P62304	Small nuclear ribonucleoprotein E	SNRPE
23.4524	21.4752	14	14	12	31	31	27	63.48	0	213.38	431790000	31	Q9NZI8	Q9NZI8	Insulin-like growth factor 2 mRNA-binding protein 1	IGF2BP1
23.4033	20.937	26	26	16	32.1	32.1	18.5	112.89	0	323.31	589580000	73	P05023;P50993;Q13733;P20648	P05023	Sodium/potassium-transporting ATPase subunit alpha-1	ATP1A1
23.3922	24.637	7	7	7	45.7	45.7	45.7	20.019	0	52.158	296800000	19	P02792	P02792	Ferritin light chain	FTL
23.3637	27.2123	19	19	19	63.8	63.8	63.8	42.961	0	323.31	3658200000	73	Q8IVS2	Q8IVS2	Malonyl-CoA-acyl carrier protein transacylase, mitochondrial	MCAT
23.3001	20.038	3	3	3	18.8	18.8	18.8	21.364	0	5.893	102640000	9	P16403;P10412;P16402;P22492;Q02539	P16403;P10412;P16402	Histone H1.2;Histone H1.4;Histone H1.3	HIST1H1C;HIST1H1E;HIST1H1D
23.2542	23.4017	7	7	7	22.3	22.3	22.3	38.434	0	28.7	274120000	20	Q14103	Q14103	Heterogeneous nuclear ribonucleoprotein D0	HNRNPD
23.2381	NaN	1	1	1	19.6	19.6	19.6	6.6767	0	11.366	19788000	1	P62273	P62273	40S ribosomal protein S29	RPS29
23.2232	23.874	9	9	9	28.7	28.7	28.7	43.159	0	37.16	377500000	21	Q9P035	Q9P035	Very-long-chain (3R)-3-hydroxyacyl-CoA dehydratase 3	HACD3
23.1991	29.3059	26	26	26	67.8	67.8	67.8	46.121	0	323.31	14812000000	158	A6NJ78;P0C7V9	A6NJ78	Probable methyltransferase-like protein 15	METTL15
23.1482	21.9455	40	40	40	29	29	29	205.11	0	138.77	1026800000	80	Q8TEM1	Q8TEM1	Nuclear pore membrane glycoprotein 210	NUP210
23.1025	24.0917	21	21	21	49.2	49.2	49.2	53.486	0	70.732	752750000	58	P11182	P11182	Lipoamide acyltransferase component of branched-chain alpha-keto acid dehydrogenase complex, mitochondrial	DBT
23.0937	27.3457	18	18	18	42.8	42.8	42.8	50.733	0	323.31	3949200000	73	Q9H7H0	Q9H7H0	Methyltransferase-like protein 17, mitochondrial	METTL17
23.0472	22.6898	28	28	28	36.3	36.3	36.3	117.01	0	176.34	709930000	79	Q96KR1	Q96KR1	Zinc finger RNA-binding protein	ZFR
23.0465	22.3586	5	5	5	21.4	21.4	21.4	31.566	0	70.157	224660000	11	P45880	P45880	Voltage-dependent anion-selective channel protein 2	VDAC2
23.0103	22.4311	19	19	19	47.8	47.8	47.8	56.381	0	47.656	324390000	46	P05091;P00352	P05091	Aldehyde dehydrogenase, mitochondrial	ALDH2
23.0088	NaN	3	3	3	18.1	18.1	18.1	25.476	0	29.71	75961000	6	Q01130;Q9BRL6	Q01130	Serine/arginine-rich splicing factor 2	SRSF2
22.8927	21.5585	12	12	12	27.9	27.9	27.9	69.283	0	111.96	250150000	23	P04844	P04844	Dolichyl-diphosphooligosaccharide--protein glycosyltransferase subunit 2	RPN2
22.8737	NaN	11	11	11	21.7	21.7	21.7	54.854	0	38.963	146020000	12	Q96GA3	Q96GA3	Protein LTV1 homolog	LTV1
22.8621	22.034	25	25	23	32.3	32.3	30.5	92.468	0	100.76	476720000	42	P14625;Q58FF3	P14625	Endoplasmin	HSP90B1
22.82	20.2747	21	21	21	40.9	40.9	40.9	77.153	0	243.06	312240000	43	Q96RR1	Q96RR1	Twinkle protein, mitochondrial	PEO1
22.817	NaN	4	4	4	23	23	23	27.924	0	10.15	103450000	5	Q9NRX1	Q9NRX1	RNA-binding protein PNO1	PNO1
22.775	24.7456	17	17	17	59.3	59.3	59.3	48.349	0	127.39	776730000	36	O75616	O75616	GTPase Era, mitochondrial	ERAL1
22.738	27.1677	22	22	22	62.4	62.4	62.4	39.542	0	134.44	3470600000	64	Q8WVM0	Q8WVM0	Dimethyladenosine transferase 1, mitochondrial	TFB1M
22.7154	NaN	6	6	6	14.1	14.1	14.1	54.972	0	73.704	151510000	10	O76021	O76021	Ribosomal L1 domain-containing protein 1	RSL1D1
22.6414	19.4802	10	10	9	26	26	24.1	71.456	0	73.072	145480000	15	Q13409	Q13409	Cytoplasmic dynein 1 intermediate chain 2	DYNC1I2
22.6257	23.4936	22	22	22	49.9	49.9	49.9	61.332	0	51.883	511910000	48	Q9HCC0	Q9HCC0	Methylcrotonoyl-CoA carboxylase beta chain, mitochondrial	MCCC2
22.5914	23.0142	22	22	22	38.2	38.2	38.2	80.472	0	190.66	488100000	45	Q96RQ3	Q96RQ3	Methylcrotonoyl-CoA carboxylase subunit alpha, mitochondrial	MCCC1
22.5779	20.4717	24	24	24	31.7	31.7	31.7	102.13	0	40.194	339460000	39	Q9UDR5	Q9UDR5	Alpha-aminoadipic semialdehyde synthase, mitochondrial;Lysine ketoglutarate reductase;Saccharopine dehydrogenase	AASS
22.5367	22.44	8	8	8	32.7	32.7	32.7	27.744	0	19.389	153070000	13	Q07955	Q07955	Serine/arginine-rich splicing factor 1	SRSF1
22.5134	NaN	19	19	19	30.8	30.8	30.8	87.343	0	46.649	239490000	25	Q9NR30	Q9NR30	Nucleolar RNA helicase 2	DDX21
22.494	19.3302	13	13	13	25.9	25.9	25.9	66.9	0	38.971	203550000	23	O95831	O95831	Apoptosis-inducing factor 1, mitochondrial	AIFM1
22.4939	21.6103	10	10	3	29.2	29.2	7.4	42.331	0	26.708	227700000	19	P38159;O75526;Q8N7X1	P38159	RNA-binding motif protein, X chromosome;RNA-binding motif protein, X chromosome, N-terminally processed	RBMX
22.4849	24.8184	1	1	1	24.4	24.4	24.4	9.7251	0	2.5553	141820000	3	P62306	P62306	Small nuclear ribonucleoprotein F	SNRPF
22.4747	23.667	9	9	9	29.7	29.7	29.7	27.991	0	62.848	287210000	19	P51572	P51572	B-cell receptor-associated protein 31	BCAP31
22.4369	NaN	2	1	1	28.6	13.1	13.1	9.4771	0	10.839	22711000	1	Q71UM5	Q71UM5	40S ribosomal protein S27-like	RPS27L
22.4195	24.8873	2	2	2	13.7	13.7	13.7	17.49	0	18.122	183210000	4	P30049	P30049	ATP synthase subunit delta, mitochondrial	ATP5D
22.3876	21.0168	9	9	9	37.4	37.4	37.4	41.401	0	26.882	152170000	16	Q8TDN6	Q8TDN6	Ribosome biogenesis protein BRX1 homolog	BRIX1
22.2915	20.2374	8	8	8	26.3	26.3	26.3	32.004	0	13.213	127390000	10	Q96HS1	Q96HS1	Serine/threonine-protein phosphatase PGAM5, mitochondrial	PGAM5
22.2693	NaN	11	11	11	28.8	28.8	28.8	49.601	0	28.539	126380000	11	Q13895	Q13895	Bystin	BYSL
22.2535	20.3115	10	9	9	39.6	37.3	37.3	46.153	0	66.579	138630000	15	Q15119	Q15119	[Pyruvate dehydrogenase (acetyl-transferring)] kinase isozyme 2, mitochondrial	PDK2
22.1777	23.7469	21	21	21	31.1	31.1	31.1	103.08	0	84.019	639940000	53	Q96HY7	Q96HY7	Probable 2-oxoglutarate dehydrogenase E1 component DHKTD1, mitochondrial	DHTKD1
22.1681	21.0622	10	10	10	41.4	41.4	41.4	34.061	0	26.189	117330000	15	Q02978	Q02978	Mitochondrial 2-oxoglutarate/malate carrier protein	SLC25A11
22.1361	NaN	8	8	8	26	26	26	46.674	0	33.736	106010000	12	Q9ULX3	Q9ULX3	RNA-binding protein NOB1	NOB1
22.1352	21.139	6	6	4	20.5	20.5	14.5	49.229	0	25.53	124480000	18	P31943;P55795	P31943;P55795	Heterogeneous nuclear ribonucleoprotein H;Heterogeneous nuclear ribonucleoprotein H, N-terminally processed;Heterogeneous nuclear ribonucleoprotein H2	HNRNPH1;HNRNPH2
22.134	22.3003	1	1	1	8.7	8.7	8.7	21.397	0	2.7009	87908000	3	P18621	P18621	60S ribosomal protein L17	RPL17
22.1324	21.6849	8	8	8	30.9	30.9	30.9	50.8	0	154.31	183290000	15	P39656	P39656	Dolichyl-diphosphooligosaccharide--protein glycosyltransferase 48 kDa subunit	DDOST
22.1279	19.4444	9	9	9	19	19	19	67.993	0	55.712	153600000	20	P08195	P08195	4F2 cell-surface antigen heavy chain	SLC3A2
22.1211	17.9662	7	7	7	11	11	11	126.97	0	31.366	264960000	12	Q16531	Q16531	DNA damage-binding protein 1	DDB1
22.1203	24.0727	26	26	26	53	53	53	69.842	0	124.88	710510000	61	P12956	P12956	X-ray repair cross-complementing protein 6	XRCC6
22.0727	22.5693	11	11	11	28.8	28.8	28.8	55.992	0	38.906	308410000	26	P34897;P34896	P34897	Serine hydroxymethyltransferase, mitochondrial	SHMT2
22.0494	19.8596	8	8	8	22.3	22.3	22.3	47.971	0	15.179	116420000	14	Q96E29	Q96E29	Transcription termination factor 3, mitochondrial	MTERF3
21.952	19.1466	13	13	13	32.1	32.1	32.1	68.569	0	120.6	171590000	19	P04843	P04843	Dolichyl-diphosphooligosaccharide--protein glycosyltransferase subunit 1	RPN1
21.9509	22.1349	5	5	5	19.3	19.3	19.3	32.463	0	19.173	155870000	12	Q9UKM9	Q9UKM9	RNA-binding protein Raly	RALY
21.9167	19.5126	7	7	7	22.2	22.2	22.2	45.199	0	137.54	108260000	16	P24752	P24752	Acetyl-CoA acetyltransferase, mitochondrial	ACAT1
21.8813	NaN	1	1	1	3.5	3.5	3.5	48.337	0.0014881	1.975	73399000	1	P14635	P14635	G2/mitotic-specific cyclin-B1	CCNB1
21.8633	19.5677	9	9	9	15.7	15.7	15.7	79.147	0	13.767	192880000	17	Q9NRK6;Q03519;Q9NUT2	Q9NRK6	ATP-binding cassette sub-family B member 10, mitochondrial	ABCB10
21.8592	NaN	2	2	2	22.1	22.1	22.1	17.04	0	4.3286	26630000	2	P62841	P62841	40S ribosomal protein S15	RPS15
21.8574	24.4056	38	38	38	57.6	57.6	57.6	80.058	0	178.75	1197100000	87	P05165	P05165	Propionyl-CoA carboxylase alpha chain, mitochondrial	PCCA
21.8319	20.4163	13	8	8	18.9	13.4	13.4	73.652	0	7.6167	205290000	15	Q96SI9	Q96SI9	Spermatid perinuclear RNA-binding protein	STRBP
21.8284	20.7456	7	7	7	32.1	32.1	32.1	30.54	0	19.607	87713000	10	Q13162;Q06830	Q13162	Peroxiredoxin-4	PRDX4
21.8093	21.2969	5	5	5	12.9	12.9	12.9	56.598	0	27.743	100020000	16	Q15758	Q15758	Neutral amino acid transporter B(0)	SLC1A5
21.7889	22.9125	10	10	10	48.5	48.5	48.5	30.241	0	40.987	195820000	15	O75489	O75489	NADH dehydrogenase [ubiquinone] iron-sulfur protein 3, mitochondrial	NDUFS3
21.7764	19.2389	4	4	4	26.4	26.4	26.4	26.923	0	12.068	58949000	9	Q99714	Q99714	3-hydroxyacyl-CoA dehydrogenase type-2	HSD17B10
21.7679	21.8613	4	4	4	15.6	15.6	15.6	39.646	0	46.382	103330000	8	Q3ZCQ8	Q3ZCQ8	Mitochondrial import inner membrane translocase subunit TIM50	TIMM50
21.7456	NaN	8	8	8	16.4	16.4	16.4	47.697	0	12.724	56262000	11	P36578	P36578	60S ribosomal protein L4	RPL4
21.7416	18.9936	11	11	11	21	21	21	78.855	0	32.191	140990000	17	O75127	O75127	Pentatricopeptide repeat-containing protein 1, mitochondrial	PTCD1
21.6828	18.0883	2	2	2	10.7	10.7	10.7	23.432	0	3.3582	21871000	10	P50914	P50914	60S ribosomal protein L14	RPL14
21.6644	18.1731	16	16	16	29	29	29	87.99	0	21.998	133920000	26	Q8IYB8	Q8IYB8	ATP-dependent RNA helicase SUPV3L1, mitochondrial	SUPV3L1
21.6591	19.4669	11	11	11	28.2	28.2	28.2	57.206	0	55.035	88800000	16	P30837	P30837	Aldehyde dehydrogenase X, mitochondrial	ALDH1B1
21.6446	NaN	7	7	7	19.8	19.8	19.8	51.735	0	16.342	75404000	7	Q53EL6	Q53EL6	Programmed cell death protein 4	PDCD4
21.6427	21.0878	16	16	16	28.2	28.2	28.2	83.549	0	49.978	242130000	31	Q02809	Q02809	Procollagen-lysine,2-oxoglutarate 5-dioxygenase 1	PLOD1
21.6159	20.8644	6	2	2	22.8	12.1	12.1	40.089	0	38.583	66597000	3	P16989	P16989	Y-box-binding protein 3	YBX3
21.6124	NaN	1	1	1	24.8	24.8	24.8	11.741	0	16.597	9618700	2	Q8N2U0	Q8N2U0	Transmembrane protein 256	TMEM256
21.6117	22.1637	7	7	7	26.9	26.9	26.9	46.437	0	24.353	158050000	19	O14979	O14979	Heterogeneous nuclear ribonucleoprotein D-like	HNRNPDL
21.5745	20.7898	7	7	7	23.3	23.3	23.3	50.151	0	13.266	103650000	33	P68363;Q9BQE3;Q71U36;P0DPH8;P0DPH7;P68366;Q6PEY2;Q9NY65	P68363;Q9BQE3;Q71U36;P0DPH8;P0DPH7;P68366;Q6PEY2	Tubulin alpha-1B chain;Tubulin alpha-1C chain;Tubulin alpha-1A chain;Tubulin alpha-4A chain;Tubulin alpha-3E chain	TUBA1B;TUBA1C;TUBA1A;TUBA4A;TUBA3E
21.5277	NaN	6	6	6	19.1	19.1	19.1	47.517	0	52.35	78605000	9	P00505	P00505	Aspartate aminotransferase, mitochondrial	GOT2
21.5137	19.0952	13	13	13	24.8	24.8	24.8	68.76	0	31.778	124400000	24	Q9H845	Q9H845	Acyl-CoA dehydrogenase family member 9, mitochondrial	ACAD9
21.5077	19.6068	7	7	7	12.3	12.3	12.3	67.567	0	13.469	120960000	17	P27824	P27824	Calnexin	CANX
21.4667	16.9262	14	14	14	17.9	17.9	17.9	94.622	0	19.328	111840000	26	P43243	P43243	Matrin-3	MATR3
21.4662	NaN	1	1	1	0.8	0.8	0.8	169.45	0	2.4187	269430000	1	Q7Z460	Q7Z460	CLIP-associating protein 1	CLASP1
21.4631	20.2066	18	18	18	21.1	21.1	21.1	135.58	0	48.496	213250000	32	Q15393	Q15393	Splicing factor 3B subunit 3	SF3B3
21.455	20.8538	5	5	5	21.4	21.4	21.4	39.866	0	23.263	76317000	6	Q8NE86	Q8NE86	Calcium uniporter protein, mitochondrial	MCU
21.446	20.713	9	9	9	27	27	27	52.545	0	28.648	114390000	16	O75306	O75306	NADH dehydrogenase [ubiquinone] iron-sulfur protein 2, mitochondrial	NDUFS2
21.4346	20.7652	13	13	13	13.3	13.3	13.3	131.45	0	27.956	230830000	20	P55011;Q13621	P55011	Solute carrier family 12 member 2	SLC12A2
21.4337	16.7541	13	13	13	26.7	26.7	26.7	88.549	0	35.969	94179000	20	Q13263	Q13263	Transcription intermediary factor 1-beta	TRIM28
21.428	25.1231	19	19	19	51.4	51.4	51.4	58.215	0	110.06	1180900000	62	P05166	P05166	Propionyl-CoA carboxylase beta chain, mitochondrial	PCCB
21.3886	19.1395	11	9	9	26.4	22.5	22.5	63.704	0	46.628	96368000	17	O00425	O00425	Insulin-like growth factor 2 mRNA-binding protein 3	IGF2BP3
21.3875	18.6493	20	20	20	24.3	24.3	24.3	114.76	0	40.489	145110000	27	P16615;O14983;Q93084	P16615	Sarcoplasmic/endoplasmic reticulum calcium ATPase 2	ATP2A2
21.3863	28.5281	19	19	19	60.3	60.3	60.3	38.359	0	323.31	6237200000	92	Q8N0V3	Q8N0V3	Putative ribosome-binding factor A, mitochondrial	RBFA
21.3732	19.2578	15	15	15	30.4	30.4	30.4	80.852	0	68.503	143750000	20	P43304	P43304	Glycerol-3-phosphate dehydrogenase, mitochondrial	GPD2
21.3465	20.7812	6	6	6	25.6	25.6	25.6	35.236	0	11.868	80435000	9	Q9UNQ2	Q9UNQ2	Probable dimethyladenosine transferase	DIMT1
21.2976	21.6793	7	7	7	33.4	33.4	33.4	31.282	0	35.442	89037000	12	Q9UBX3	Q9UBX3	Mitochondrial dicarboxylate carrier	SLC25A10
21.2931	NaN	3	3	3	3.5	3.5	3.5	107.34	0	2.7005	128480000	3	Q5JTZ9	Q5JTZ9	Alanine--tRNA ligase, mitochondrial	AARS2
21.2824	18.4331	8	8	8	14.8	14.8	14.8	88.414	0	19.025	98751000	15	P05556	P05556	Integrin beta-1	ITGB1
21.2522	NaN	6	6	6	18.9	18.9	18.9	51.109	0	25.206	52455000	6	P41091;Q2VIR3	P41091;Q2VIR3	Eukaryotic translation initiation factor 2 subunit 3;Putative eukaryotic translation initiation factor 2 subunit 3-like protein	EIF2S3;EIF2S3L
21.233	21.2771	8	8	8	47.5	47.5	47.5	21.225	0	10.852	55067000	14	P02794	P02794	Ferritin heavy chain;Ferritin heavy chain, N-terminally processed	FTH1
21.2294	19.0233	21	21	21	30.6	30.6	30.6	87.301	0	35.055	134610000	29	P54886	P54886	Delta-1-pyrroline-5-carboxylate synthase;Glutamate 5-kinase;Gamma-glutamyl phosphate reductase	ALDH18A1
21.2094	17.8161	12	12	12	19.3	19.3	19.3	83.677	0	13.979	116840000	19	Q16891	Q16891	MICOS complex subunit MIC60	IMMT
21.1891	20.6412	22	22	22	15.3	15.3	15.3	196.54	0	91.27	366390000	46	Q9ULH0	Q9ULH0	Kinase D-interacting substrate of 220 kDa	KIDINS220
21.1838	NaN	3	3	3	12.6	12.6	12.6	30.077	0	3.4914	23821000	3	P60201	P60201	Myelin proteolipid protein	PLP1
21.1529	23.2059	3	3	3	26.3	26.3	26.3	8.496	0	2.6874	36020000	4	P62308;A8MWD9	P62308;A8MWD9	Small nuclear ribonucleoprotein G;Putative small nuclear ribonucleoprotein G-like protein 15	SNRPG;SNRPGP15
21.1434	20.1525	11	11	7	23.1	23.1	12.6	70.67	0	36.74	125340000	23	P11940;Q9H361;Q4VXU2;Q5JQF8	P11940;Q9H361	Polyadenylate-binding protein 1;Polyadenylate-binding protein 3	PABPC1;PABPC3
21.1131	16.2581	13	13	9	22.4	22.4	16	74.175	0	17.196	79785000	14	Q9UJS0	Q9UJS0	Calcium-binding mitochondrial carrier protein Aralar2	SLC25A13
21.1109	22.6547	3	3	3	38.8	38.8	38.8	13.459	0	8.0395	44338000	5	Q16718	Q16718	NADH dehydrogenase [ubiquinone] 1 alpha subcomplex subunit 5	NDUFA5
21.1103	18.3396	6	6	2	13.2	13.2	5.2	71.368	0	59.918	88247000	8	Q9NVI7	Q9NVI7	ATPase family AAA domain-containing protein 3A	ATAD3A
21.105	19.2055	4	4	4	13.8	13.8	13.8	34.012	0	3.8049	48620000	5	P53007	P53007	Tricarboxylate transport protein, mitochondrial	SLC25A1
21.1025	20.734	11	11	11	26.5	26.5	26.5	57.214	0	48.126	103890000	18	P51649	P51649	Succinate-semialdehyde dehydrogenase, mitochondrial	ALDH5A1
21.0761	21.9066	9	9	9	5.3	5.3	5.3	274.61	0	7.2147	872180000	32	Q01082;O15020	Q01082	Spectrin beta chain, non-erythrocytic 1	SPTBN1
21.0683	NaN	3	3	3	8.1	8.1	8.1	59.379	0	6.4732	52773000	13	Q14498	Q14498	RNA-binding protein 39	RBM39
21.0628	19.64	13	12	11	26.9	26.9	24.9	70.897	0	36.37	99243000	27	P11142;P54652	P11142	Heat shock cognate 71 kDa protein	HSPA8
21.0542	22.4795	6	6	6	34.5	34.5	34.5	33.31	0	20.079	128410000	12	Q9BPW8	Q9BPW8	Protein NipSnap homolog 1	NIPSNAP1
21.0465	18.8182	13	13	13	15.5	15.5	15.5	134.55	0	32.949	160310000	26	Q92896	Q92896	Golgi apparatus protein 1	GLG1
21.0214	19.11	19	19	19	28.4	28.4	28.4	109.43	0	56.423	137410000	41	Q15029;P13639	Q15029	116 kDa U5 small nuclear ribonucleoprotein component	EFTUD2
21.0209	NaN	2	2	2	10.9	10.9	10.9	29.995	0	4.6078	21277000	2	P62424	P62424	60S ribosomal protein L7a	RPL7A
20.9786	18.1184	9	9	9	11.8	11.8	11.8	95.737	0	15.88	82281000	18	Q9BUJ2	Q9BUJ2	Heterogeneous nuclear ribonucleoprotein U-like protein 1	HNRNPUL1
20.9658	20.0029	9	9	9	29	29	29	64.135	0	14.418	77467000	14	Q5T749	Q5T749	Keratinocyte proline-rich protein	KPRP
20.886	NaN	1	1	1	9.4	9.4	9.4	17.752	0.0028818	1.7952	7751300	1	P47914	P47914	60S ribosomal protein L29	RPL29
20.8546	21.2939	4	2	2	11.3	8.2	8.2	32.688	0	2.6381	67007000	6	Q13595	Q13595	Transformer-2 protein homolog alpha	TRA2A
20.8461	20.9716	3	3	3	16.3	16.3	16.3	35.422	0	49.07	67000000	8	P08574	P08574	Cytochrome c1, heme protein, mitochondrial	CYC1
20.825	22.2097	6	6	6	15.8	15.8	15.8	51.556	0	6.8568	114040000	25	P08621	P08621	U1 small nuclear ribonucleoprotein 70 kDa	SNRNP70
20.8154	21.077	6	6	6	24.5	24.5	24.5	36.053	0	11.772	68976000	27	P04406	P04406	Glyceraldehyde-3-phosphate dehydrogenase	GAPDH
20.8055	15.4457	20	20	20	28.4	28.4	28.4	129.63	0	39.939	110760000	20	P11498	P11498	Pyruvate carboxylase, mitochondrial	PC
20.7816	24.3431	6	6	6	21.7	21.7	21.7	24.614	0	11.96	369360000	14	P63162;P14678	P63162;P14678	Small nuclear ribonucleoprotein-associated protein N;Small nuclear ribonucleoprotein-associated proteins B and B	SNRPN;SNRPB
20.7675	23.8822	5	5	5	38.1	38.1	38.1	13.527	0	138.12	120730000	9	P62316	P62316	Small nuclear ribonucleoprotein Sm D2	SNRPD2
20.7652	NaN	1	1	1	12.3	12.3	12.3	17.162	0	3.6642	19604000	1	Q9BX68	Q9BX68	Histidine triad nucleotide-binding protein 2, mitochondrial	HINT2
20.7446	NaN	4	4	4	16.3	16.3	16.3	38.534	0	11.48	31624000	4	Q9UJZ1	Q9UJZ1	Stomatin-like protein 2, mitochondrial	STOML2
20.7119	16.8925	10	10	10	19.1	19.1	19.1	86.454	0	40.71	80921000	13	Q96TA2	Q96TA2	ATP-dependent zinc metalloprotease YME1L1	YME1L1
20.6648	NaN	2	2	2	8	8	8	26.238	0.0014925	1.9882	18285000	2	Q5T750	Q5T750	Skin-specific protein 32	XP32
20.6518	17.1653	7	7	7	13.5	13.5	13.5	73.562	0	16.8	62803000	11	Q6PI48	Q6PI48	Aspartate--tRNA ligase, mitochondrial	DARS2
20.6421	24.0078	47	31	31	51.1	41.8	41.8	114.48	0	222.66	925220000	62	Q9ULD0	Q9ULD0	2-oxoglutarate dehydrogenase-like, mitochondrial	OGDHL
20.6118	NaN	10	10	10	18.9	18.9	18.9	77.515	0	24.381	75314000	10	P52272	P52272	Heterogeneous nuclear ribonucleoprotein M	HNRNPM
20.5821	25.5306	8	8	8	31.7	31.7	31.7	29.096	0	28.936	800640000	14	Q00059	Q00059	Transcription factor A, mitochondrial	TFAM
20.5782	19.5029	4	1	1	14.2	3	3	40.244	0.0029155	1.8611	46170000	6	P48741;P17066	P48741;P17066	Putative heat shock 70 kDa protein 7;Heat shock 70 kDa protein 6	HSPA7;HSPA6
20.5395	17.0772	14	14	14	20.9	20.9	20.9	85.95	0	19.569	69819000	14	Q8TCS8	Q8TCS8	Polyribonucleotide nucleotidyltransferase 1, mitochondrial	PNPT1
20.5356	16.6802	2	2	2	9.4	9.4	9.4	23.577	0	2.2204	14624000	6	P40429;Q6NVV1	P40429;Q6NVV1	60S ribosomal protein L13a;Putative 60S ribosomal protein L13a protein RPL13AP3	RPL13A;RPL13AP3
20.5203	NaN	6	6	6	18.3	18.3	18.3	38.155	0	8.8618	22558000	7	Q5T440	Q5T440	Putative transferase CAF17, mitochondrial	IBA57
20.5196	NaN	6	6	6	17	17	17	54.366	0	16.248	39082000	7	O75439	O75439	Mitochondrial-processing peptidase subunit beta	PMPCB
20.5163	20.122	4	4	4	15.9	15.9	15.9	47.168	0	4.5046	58099000	20	P06733	P06733	Alpha-enolase	ENO1
20.5038	NaN	7	7	7	16.5	16.5	16.5	74.324	0	10.013	41630000	8	Q96SB4	Q96SB4	SRSF protein kinase 1	SRPK1
20.5027	20.4774	1	1	1	7.8	7.8	7.8	16.793	0.0028986	1.8159	23565000	9	Q9GZV4;Q6IS14;P63241	Q9GZV4;Q6IS14;P63241	Eukaryotic translation initiation factor 5A-2;Eukaryotic translation initiation factor 5A-1-like;Eukaryotic translation initiation factor 5A-1	EIF5A2;EIF5AL1;EIF5A
20.4957	20.5835	8	8	8	27.6	27.6	27.6	50.227	0	21.335	67097000	12	Q9Y265	Q9Y265	RuvB-like 1	RUVBL1
20.4941	19.4809	2	2	2	14.6	14.6	14.6	29.634	0	13.177	35338000	3	O60762	O60762	Dolichol-phosphate mannosyltransferase subunit 1	DPM1
20.4897	19.4821	2	2	2	14.3	14.3	14.3	27.835	0	43.682	17638000	5	Q8WY22	Q8WY22	BRI3-binding protein	BRI3BP
20.4896	19.3791	4	4	4	10.3	10.3	10.3	51.712	0	12.108	40928000	9	O75390	O75390	Citrate synthase, mitochondrial	CS
20.4832	21.8604	6	6	6	28	28	28	35.816	0	19.305	94916000	7	Q13011	Q13011	Delta(3,5)-Delta(2,4)-dienoyl-CoA isomerase, mitochondrial	ECH1
20.4697	20.6828	13	3	3	36.6	13.1	13.1	32.866	0	4.8466	62708000	3	P12236;P12235	P12236;P12235	ADP/ATP translocase 3;ADP/ATP translocase 3, N-terminally processed;ADP/ATP translocase 1	SLC25A6;SLC25A4
20.4618	20.8829	8	8	8	20.8	20.8	20.8	63.523	0	17.93	91200000	14	O95470	O95470	Sphingosine-1-phosphate lyase 1	SGPL1
20.4543	NaN	1	1	1	6.9	6.9	6.9	21.634	0	3.3031	10057000	2	Q07020	Q07020	60S ribosomal protein L18	RPL18
20.4274	NaN	3	3	3	14.3	14.3	14.3	31.512	0	8.8926	16921000	4	P54709	P54709	Sodium/potassium-transporting ATPase subunit beta-3	ATP1B3
20.3963	NaN	11	11	11	25.6	25.6	25.6	69.837	0	12.807	57965000	11	Q9UJV9	Q9UJV9	Probable ATP-dependent RNA helicase DDX41	DDX41
20.3662	18.6064	5	5	5	23.4	23.4	23.4	35.503	0	5.7237	36764000	9	P40926	P40926	Malate dehydrogenase, mitochondrial	MDH2
20.3447	15.5971	10	10	10	17.5	17.5	17.5	90.932	0	15.351	53867000	12	O43143	O43143	Pre-mRNA-splicing factor ATP-dependent RNA helicase DHX15	DHX15
20.3264	18.3191	8	8	8	14.9	14.9	14.9	65.653	0	13.036	47612000	10	Q5BKZ1	Q5BKZ1	DBIRD complex subunit ZNF326	ZNF326
20.3114	17.2884	16	16	16	16.6	16.6	16.6	145.83	0	33.286	90599000	29	O75533	O75533	Splicing factor 3B subunit 1	SF3B1
20.2904	NaN	6	6	6	13.5	13.5	13.5	62.223	0	7.8392	30777000	7	Q9HA77	Q9HA77	Probable cysteine--tRNA ligase, mitochondrial	CARS2
20.2644	NaN	1	1	1	8	8	8	20.762	0.0083218	1.6058	11336000	1	Q02543	Q02543	60S ribosomal protein L18a	RPL18A
20.2236	16.8035	46	46	46	15.1	15.1	15.1	469.08	0	185.29	294530000	83	P78527	P78527	DNA-dependent protein kinase catalytic subunit	PRKDC
20.2006	20.1468	2	2	2	30.1	30.1	30.1	12.452	0	4.8647	14195000	5	P63172	P63172	Dynein light chain Tctex-type 1	DYNLT1
20.1607	16.8076	10	10	10	13.7	13.7	13.7	88.583	0	49.414	57905000	12	Q9Y4W6	Q9Y4W6	AFG3-like protein 2	AFG3L2
20.1529	20.5133	2	2	2	8.7	8.7	8.7	32.728	0	84.127	34613000	5	Q02878	Q02878	60S ribosomal protein L6	RPL6
20.1387	21.789	7	7	7	24.4	24.4	24.4	41.676	0	44.062	100340000	12	Q96QE5	Q96QE5	Transcription elongation factor, mitochondrial	TEFM
20.1368	NaN	2	2	2	13.6	13.6	13.6	19.576	0	2.6462	12682000	2	P13073	P13073	Cytochrome c oxidase subunit 4 isoform 1, mitochondrial	COX4I1
20.1263	22.6735	16	16	16	28.8	28.8	28.8	82.704	0	43.665	297700000	30	P13010	P13010	X-ray repair cross-complementing protein 5	XRCC5
20.1248	18.0835	6	6	6	9.4	9.4	9.4	101.19	0	15.894	73894000	7	Q9BZF1;Q9H0X9	Q9BZF1	Oxysterol-binding protein-related protein 8	OSBPL8
20.1032	NaN	1	1	1	3.3	3.3	3.3	34.852	0.0083565	1.6139	16894000	1	Q99848	Q99848	Probable rRNA-processing protein EBP2	EBNA1BP2
20.103	17.8438	5	5	5	12.8	12.8	12.8	61.719	0	6.3319	40844000	8	P30038	P30038	Delta-1-pyrroline-5-carboxylate dehydrogenase, mitochondrial	ALDH4A1
20.0621	18.1024	9	9	9	12.3	12.3	12.3	104.55	0	31.045	60550000	12	P63010;Q10567	P63010;Q10567	AP-2 complex subunit beta;AP-1 complex subunit beta-1	AP2B1;AP1B1
20.0057	NaN	4	4	4	12.6	12.6	12.6	63.972	0	10.418	26318000	5	O15371	O15371	Eukaryotic translation initiation factor 3 subunit D	EIF3D
19.9952	18.6952	3	3	3	11.6	11.6	11.6	35.061	0	3.6731	17634000	4	P05026	P05026	Sodium/potassium-transporting ATPase subunit beta-1	ATP1B1
19.9938	16.3542	12	12	12	14.2	14.2	14.2	113.89	0	16.854	54139000	16	Q13423	Q13423	NAD(P) transhydrogenase, mitochondrial	NNT
19.9818	18.6419	5	5	5	17.2	17.2	17.2	42.509	0	9.8662	38999000	6	Q16795	Q16795	NADH dehydrogenase [ubiquinone] 1 alpha subcomplex subunit 9, mitochondrial	NDUFA9
19.978	16.1285	6	6	6	21.6	21.6	21.6	53.198	0	16.69	28713000	6	Q9Y2Z4	Q9Y2Z4	Tyrosine--tRNA ligase, mitochondrial	YARS2
19.9748	19.5636	5	5	5	12.8	12.8	12.8	50.184	0	8.3536	37911000	15	Q5VTE0;P68104;Q05639	Q5VTE0;P68104	Putative elongation factor 1-alpha-like 3;Elongation factor 1-alpha 1	EEF1A1P5;EEF1A1
19.969	18.0882	2	2	2	5.1	5.1	5.1	48.547	0	2.787	19574000	3	Q15070	Q15070	Mitochondrial inner membrane protein OXA1L	OXA1L
19.9651	NaN	1	1	1	4.6	4.6	4.6	35.196	0.005698	1.7017	12282000	1	Q96DH6	Q96DH6	RNA-binding protein Musashi homolog 2	MSI2
19.962	21.1791	9	9	9	29.4	29.4	29.4	48.534	0	14.657	67913000	14	P04181	P04181	Ornithine aminotransferase, mitochondrial;Ornithine aminotransferase, hepatic form;Ornithine aminotransferase, renal form	OAT
19.9463	NaN	1	1	1	9.3	9.3	9.3	28.17	0	22.144	15154000	1	P0DPI2;A0A0B4J2D5	P0DPI2;A0A0B4J2D5
19.9416	NaN	1	1	1	1.1	1.1	1.1	200.98	0	2.3873	77538000	1	A9Z1Z3	A9Z1Z3	Fer-1-like protein 4	FER1L4
19.9271	NaN	13	13	12	13.1	13.1	12.6	143.7	0	19.466	65795000	15	Q5JTH9	Q5JTH9	RRP12-like protein	RRP12
19.912	19.28	5	5	5	13.4	13.4	13.4	54.847	0	7.9139	35709000	6	P51648	P51648	Fatty aldehyde dehydrogenase	ALDH3A2
19.8967	20.2308	4	4	3	14.4	14.4	10.3	33.637	0	44.437	35307000	7	Q96C36	Q96C36	Pyrroline-5-carboxylate reductase 2	PYCR2
19.8819	NaN	5	5	5	14.7	14.7	14.7	58.252	0	13.91	29950000	5	Q10713	Q10713	Mitochondrial-processing peptidase subunit alpha	PMPCA
19.8625	16.7228	6	6	6	13	13	13	70.737	0	8.9116	33965000	9	Q969Z0	Q969Z0	Protein TBRG4	TBRG4
19.8329	20.8654	5	5	1	14.9	14.9	3.4	49.67	0	77.231	56887000	19	P07437;Q9BVA1;Q13885;Q13509	P07437;Q9BVA1;Q13885;Q13509	Tubulin beta chain;Tubulin beta-2B chain;Tubulin beta-2A chain;Tubulin beta-3 chain	TUBB;TUBB2B;TUBB2A;TUBB3
19.7974	18.3785	1	1	1	8.1	8.1	8.1	16.829	0.0042918	1.7251	7512100	1	Q9NRP0	Q9NRP0	Oligosaccharyltransferase complex subunit OSTC	OSTC
19.7859	NaN	4	4	4	7.4	7.4	7.4	72.691	0	7.6465	28023000	4	P31040	P31040	Succinate dehydrogenase [ubiquinone] flavoprotein subunit, mitochondrial	SDHA
19.7685	15.787	4	4	4	10.7	10.7	10.7	71.949	0	13.578	23741000	5	Q8NI60	Q8NI60	Atypical kinase ADCK3, mitochondrial	ADCK3
19.7636	19.1749	3	3	3	9.3	9.3	9.3	49.996	0	8.8541	34086000	5	Q96I51	Q96I51	Williams-Beuren syndrome chromosomal region 16 protein	WBSCR16
19.7474	NaN	1	1	1	1.8	1.8	1.8	68.743	0.009498	1.5243	34325000	1	Q96RE9	Q96RE9	Zinc finger protein 300	ZNF300
19.7343	21.6656	10	10	10	24.7	24.7	24.7	68.137	0	28.537	125960000	16	P27694	P27694	Replication protein A 70 kDa DNA-binding subunit;Replication protein A 70 kDa DNA-binding subunit, N-terminally processed	RPA1
19.7323	17.6512	4	4	4	18.5	18.5	18.5	52.645	0	21.42	25843000	4	P31930	P31930	Cytochrome b-c1 complex subunit 1, mitochondrial	UQCRC1
19.7245	15.8902	5	4	1	10.6	8.6	2.3	70.051	0	5.9651	29665000	6	P0DMV9;P0DMV8	P0DMV9;P0DMV8	Heat shock 70 kDa protein 1B;Heat shock 70 kDa protein 1A	HSPA1B;HSPA1A
19.6962	18.3595	11	11	11	15.5	15.5	15.5	106.49	0	18.576	48617000	14	P36776	P36776	Lon protease homolog, mitochondrial	LONP1
19.6059	NaN	1	1	1	8.1	8.1	8.1	20.776	0.0014706	1.9009	8776900	1	O96000	O96000	NADH dehydrogenase [ubiquinone] 1 beta subcomplex subunit 10	NDUFB10
19.605	20.9063	8	8	8	20.3	20.3	20.3	56.578	0	9.559	82882000	13	Q9Y6G9;O43237	Q9Y6G9	Cytoplasmic dynein 1 light intermediate chain 1	DYNC1LI1
19.5645	NaN	1	1	1	14.3	14.3	14.3	14.865	0	2.4103	6978100	1	P62829	P62829	60S ribosomal protein L23	RPL23
19.5415	20.7289	3	3	3	19	19	19	20.35	0	4.278	22509000	4	Q9BU61	Q9BU61	NADH dehydrogenase [ubiquinone] 1 alpha subcomplex assembly factor 3	NDUFAF3
19.539	18.6908	7	7	7	18.8	18.8	18.8	60.718	0	11.658	34364000	10	Q9H857	Q9H857	5-nucleotidase domain-containing protein 2	NT5DC2
19.5347	NaN	3	3	3	10.9	10.9	10.9	36.694	0	2.2356	15191000	2	O95900	O95900	Probable tRNA pseudouridine synthase 2	TRUB2
19.4846	18.241	2	2	2	5.5	5.5	5.5	57.548	0	2.7977	20868000	5	P49257	P49257	Protein ERGIC-53	LMAN1
19.4552	15.8125	6	6	6	4.2	4.2	4.2	217.17	0	6.6906	74530000	9	P24928	P24928	DNA-directed RNA polymerase II subunit RPB1	POLR2A
19.4375	19.8203	2	2	2	23.1	23.1	23.1	21.671	0	7.5332	13086000	2	O00264	O00264	Membrane-associated progesterone receptor component 1	PGRMC1
19.4198	NaN	5	5	5	8.4	8.4	8.4	83.785	0	8.191	23846000	6	P13807	P13807	Glycogen [starch] synthase, muscle	GYS1
19.413	18.3444	6	6	6	11.1	11.1	11.1	81.462	0	38.131	44328000	11	Q9NYY8	Q9NYY8	FAST kinase domain-containing protein 2	FASTKD2
19.4118	16.144	5	5	5	9.2	9.2	9.2	80.109	0	8.9249	30795000	6	Q12931	Q12931	Heat shock protein 75 kDa, mitochondrial	TRAP1
19.367	NaN	11	11	11	14.6	14.6	14.6	131.98	0	15.202	41922000	11	O43795;Q9UBC5	O43795	Unconventional myosin-Ib	MYO1B
19.3625	18.0635	6	6	6	10.6	10.6	10.6	75.475	0	11.479	37920000	8	P28288	P28288	ATP-binding cassette sub-family D member 3	ABCD3
19.3356	NaN	6	6	6	11.8	11.8	11.8	85.424	0	9.0507	25141000	8	Q99798	Q99798	Aconitate hydratase, mitochondrial	ACO2
19.3278	19.3269	7	7	7	22.7	22.7	22.7	47.534	0	9.8857	31575000	10	Q9Y276	Q9Y276	Mitochondrial chaperone BCS1	BCS1L
19.3211	18.9282	4	4	4	13.2	13.2	13.2	42.2	0	2.7773	17307000	4	P35613	P35613	Basigin	BSG
19.2678	15.6184	10	10	10	11	11	11	135.65	0	11.084	44300000	13	O95347	O95347	Structural maintenance of chromosomes protein 2	SMC2
19.2606	NaN	7	7	7	14.2	14.2	14.2	92.218	0	14.636	28265000	8	Q9BQ52	Q9BQ52	Zinc phosphodiesterase ELAC protein 2	ELAC2
19.2556	NaN	7	7	7	12	12	12	84.87	0	8.0163	24410000	8	P02786	P02786	Transferrin receptor protein 1;Transferrin receptor protein 1, serum form	TFRC
19.2294	19.9146	4	4	4	9.9	9.9	9.9	52.264	0	3.4638	25647000	4	P61619;Q9H9S3	P61619;Q9H9S3	Protein transport protein Sec61 subunit alpha isoform 1;Protein transport protein Sec61 subunit alpha isoform 2	SEC61A1;SEC61A2
19.2285	NaN	7	7	7	4.2	4.2	4.2	263.83	0	14.945	46068000	10	P18583	P18583	Protein SON	SON
19.2222	19.1902	8	8	8	21.8	21.8	21.8	51.156	0	7.144	32663000	8	Q9Y230	Q9Y230	RuvB-like 2	RUVBL2
19.2163	NaN	3	3	3	10	10	10	51.976	0	4.1186	17664000	2	Q9Y512	Q9Y512	Sorting and assembly machinery component 50 homolog	SAMM50
19.2141	NaN	2	2	2	9.5	9.5	9.5	21.275	0.0095238	1.5283	5473400	2	P05090	P05090	Apolipoprotein D	APOD
19.2006	NaN	2	2	2	5.9	5.9	5.9	59.38	0	3.9718	6025200	3	Q8WXA9	Q8WXA9	Splicing regulatory glutamine/lysine-rich protein 1	SREK1
19.1931	19.2815	7	7	7	13.1	13.1	13.1	81.534	0	21.047	38335000	12	Q9UBH6	Q9UBH6	Xenotropic and polytropic retrovirus receptor 1	XPR1
19.1897	NaN	10	10	10	14.9	14.9	14.9	117.41	0	9.2298	32887000	10	Q5JRX3	Q5JRX3	Presequence protease, mitochondrial	PITRM1
19.1726	NaN	1	1	1	4.4	4.4	4.4	29.225	0	2.881	7091000	0	P18124	P18124	60S ribosomal protein L7	RPL7
19.1702	NaN	1	1	1	4.9	4.9	4.9	57.235	0.0082305	1.5726	11798000	1	Q5ZPR3	Q5ZPR3	CD276 antigen	CD276
19.1597	NaN	4	4	4	12.5	12.5	12.5	49.901	0	5.5721	16399000	6	Q9Y305	Q9Y305	Acyl-coenzyme A thioesterase 9, mitochondrial	ACOT9
19.1527	NaN	1	1	1	0.5	0.5	0.5	311.64	0	3.4563	90340000	1	P25054	P25054	Adenomatous polyposis coli protein	APC
19.1329	NaN	8	8	8	9.9	9.9	9.9	105.79	0	8.3288	29320000	12	Q6UB35	Q6UB35	Monofunctional C1-tetrahydrofolate synthase, mitochondrial	MTHFD1L
19.1176	17.8794	3	3	3	12.7	12.7	12.7	35.619	0	5.1471	12959000	3	Q9H9B4;Q9BWM7	Q9H9B4	Sideroflexin-1	SFXN1
19.0858	NaN	5	5	5	9.3	9.3	9.3	59.875	0	7.3593	13911000	6	Q9UHX1	Q9UHX1	Poly(U)-binding-splicing factor PUF60	PUF60
19.0434	NaN	2	2	2	10.1	10.1	10.1	32.477	0.0028736	1.7893	7564200	3	Q9BSH4	Q9BSH4	Translational activator of cytochrome c oxidase 1	TACO1
19.0417	20.5033	14	14	14	19.7	19.7	19.7	104.74	0	25.92	91166000	18	P43246	P43246	DNA mismatch repair protein Msh2	MSH2
19.0027	21.8922	4	4	4	24.6	24.6	24.6	20.266	0	43.336	57430000	5	Q9P032	Q9P032	NADH dehydrogenase [ubiquinone] 1 alpha subcomplex assembly factor 4	NDUFAF4
18.9817	21.2628	6	6	6	29	29	29	28.415	0	10.268	30338000	7	P09661	P09661	U2 small nuclear ribonucleoprotein A	SNRPA1
18.9701	20.4124	3	3	3	8	8	8	46.03	0	5.5803	36273000	4	Q7KZN9	Q7KZN9	Cytochrome c oxidase assembly protein COX15 homolog	COX15
18.9228	NaN	1	1	1	2	2	2	68.213	0.0070423	1.6504	16400000	1	Q8N6Q8	Q8N6Q8	Methyltransferase-like protein 25	METTL25
18.9067	NaN	5	5	5	8.3	8.3	8.3	114.54	0	9.2573	19659000	6	P08648	P08648	Integrin alpha-5;Integrin alpha-5 heavy chain;Integrin alpha-5 light chain	ITGA5
18.8841	NaN	2	2	2	4.5	4.5	4.5	50.317	0	2.9108	13063000	2	Q9P2R7	Q9P2R7	Succinyl-CoA ligase [ADP-forming] subunit beta, mitochondrial	SUCLA2
18.8745	20.3557	7	7	7	14.5	14.5	14.5	61.206	0	9.3188	45560000	12	Q5SSJ5	Q5SSJ5	Heterochromatin protein 1-binding protein 3	HP1BP3
18.8581	20.0542	5	5	5	18.4	18.4	18.4	37.429	0	13.727	31277000	9	P22626	P22626	Heterogeneous nuclear ribonucleoproteins A2/B1	HNRNPA2B1
18.8361	NaN	1	1	1	5.7	5.7	5.7	28.466	0.0071023	1.6801	6552000	1	Q9UFN0	Q9UFN0	Protein NipSnap homolog 3A	NIPSNAP3A
18.7957	17.6333	7	7	7	17.1	17.1	17.1	66.022	0	12.94	25018000	10	Q07065	Q07065	Cytoskeleton-associated protein 4	CKAP4
18.7947	15.6302	5	4	4	11.4	9.2	9.2	66.121	0	9.6994	14153000	6	Q9Y6M1	Q9Y6M1	Insulin-like growth factor 2 mRNA-binding protein 2	IGF2BP2
18.7928	14.7344	2	2	2	2.7	2.7	2.7	102.9	0	2.3048	24070000	2	Q8N163	Q8N163	Cell cycle and apoptosis regulator protein 2	CCAR2
18.784	NaN	1	1	1	3.9	3.9	3.9	68.117	0	2.289	11736000	3	Q8IXI1	Q8IXI1	Mitochondrial Rho GTPase 2	RHOT2
18.7822	NaN	1	1	1	4.8	4.8	4.8	30.394	0	8.185	4959000	2	O15260	O15260	Surfeit locus protein 4	SURF4
18.7783	NaN	6	6	6	9.7	9.7	9.7	100.23	0	8.3099	20232000	6	Q13435	Q13435	Splicing factor 3B subunit 2	SF3B2
18.777	17.8794	22	22	22	10.7	10.7	10.7	273.6	0	30.987	87672000	36	Q6P2Q9	Q6P2Q9	Pre-mRNA-processing-splicing factor 8	PRPF8
18.7556	NaN	7	7	7	10.2	10.2	10.2	91.361	0	6.5201	17261000	7	Q9UQ88;P21127	Q9UQ88;P21127	Cyclin-dependent kinase 11A;Cyclin-dependent kinase 11B	CDK11A;CDK11B
18.7497	NaN	8	8	8	9.5	9.5	9.5	136.06	0	12.676	30413000	9	P55265	P55265	Double-stranded RNA-specific adenosine deaminase	ADAR
18.7373	NaN	3	3	3	8.5	8.5	8.5	49.654	0	3.2049	11362000	3	Q96CW1	Q96CW1	AP-2 complex subunit mu	AP2M1
18.717	NaN	3	3	3	15.8	15.8	15.8	42.033	0	3.8503	9910500	3	Q9Y2S7	Q9Y2S7	Polymerase delta-interacting protein 2	POLDIP2
18.6885	15.7058	5	5	5	8.7	8.7	8.7	87.263	0	5.3556	18085000	4	Q709F0	Q709F0	Acyl-CoA dehydrogenase family member 11	ACAD11
18.6864	17.2421	2	2	2	5.3	5.3	5.3	42.205	0.001462	1.8723	13268000	4	Q96CM3	Q96CM3	RNA pseudouridylate synthase domain-containing protein 4	RPUSD4
18.64	19.5464	3	3	3	12.9	12.9	12.9	22.16	0.0014749	1.9039	12916000	7	P34741	P34741	Syndecan-2	SDC2
18.6266	NaN	1	1	1	1.2	1.2	1.2	137.76	0.0028653	1.7787	24284000	1	Q86VF2	Q86VF2	Immunoglobulin-like and fibronectin type III domain-containing protein 1	IGFN1
18.6183	15.4845	9	9	9	12.7	12.7	12.7	108.58	0	15.535	21068000	9	Q9H0D6	Q9H0D6	5-3 exoribonuclease 2	XRN2
18.6093	16.9723	7	7	7	10.3	10.3	10.3	124.18	0	16.982	30125000	8	Q13393	Q13393	Phospholipase D1	PLD1
18.5523	NaN	1	1	1	3.8	3.8	3.8	36.112	0.0028902	1.8019	8457000	2	P05198	P05198	Eukaryotic translation initiation factor 2 subunit 1	EIF2S1
18.5296	15.9513	3	3	3	5.2	5.2	5.2	70.783	0	2.6919	13253000	4	Q8IXI2	Q8IXI2	Mitochondrial Rho GTPase 1	RHOT1
18.5222	20.9804	3	3	3	17.9	17.9	17.9	29.926	0	12.249	34235000	4	Q13268	Q13268	Dehydrogenase/reductase SDR family member 2, mitochondrial	DHRS2
18.4987	19.6157	6	6	6	10.4	10.4	10.4	119.89	0	41.128	63382000	8	O94887	O94887	FERM, RhoGEF and pleckstrin domain-containing protein 2	FARP2
18.4968	18.1628	2	2	2	12.4	12.4	12.4	25.486	0	3.9352	6633800	2	P08579	P08579	U2 small nuclear ribonucleoprotein B	SNRPB2
18.4909	NaN	9	9	9	9.4	9.4	9.4	160.25	0	11.562	27630000	9	Q9H6S0	Q9H6S0	Probable ATP-dependent RNA helicase YTHDC2	YTHDC2
18.4719	19.3495	7	7	7	20.9	20.9	20.9	65.443	0	23.924	31978000	7	P23368	P23368	NAD-dependent malic enzyme, mitochondrial	ME2
18.4462	19.0603	22	22	22	13.5	13.5	13.5	242.98	0	63.399	93093000	38	P27708	P27708	CAD protein;Glutamine-dependent carbamoyl-phosphate synthase;Aspartate carbamoyltransferase;Dihydroorotase	CAD
18.4004	16.8266	7	7	7	8	8	8	117.35	0	7.1211	23574000	10	Q9UIQ6	Q9UIQ6	Leucyl-cystinyl aminopeptidase;Leucyl-cystinyl aminopeptidase, pregnancy serum form	LNPEP
18.397	NaN	2	2	2	2.8	2.8	2.8	80.529	0.0082079	1.5541	10010000	1	P46977	P46977	Dolichyl-diphosphooligosaccharide--protein glycosyltransferase subunit STT3A	STT3A
18.3947	NaN	2	2	2	7.8	7.8	7.8	37.563	0	3.6248	5169600	2	O00303	O00303	Eukaryotic translation initiation factor 3 subunit F	EIF3F
18.3841	16.6616	1	1	1	10	10	10	15.054	0.0070922	1.6799	4011900	3	P07737	P07737	Profilin-1	PFN1
18.3745	NaN	4	4	4	7.5	7.5	7.5	111.33	0	6.36	17332000	5	Q9Y4L1	Q9Y4L1	Hypoxia up-regulated protein 1	HYOU1
18.2984	NaN	3	3	3	7.1	7.1	7.1	68.303	0	4.3771	10960000	3	P38606	P38606	V-type proton ATPase catalytic subunit A	ATP6V1A
18.2564	NaN	4	4	4	6.7	6.7	6.7	88.885	0	4.9243	12838000	4	Q15459	Q15459	Splicing factor 3A subunit 1	SF3A1
18.2335	17.368	9	9	9	12.1	12.1	12.1	121.89	0	12.575	27209000	14	Q9NZB2	Q9NZB2	Constitutive coactivator of PPAR-gamma-like protein 1	FAM120A
18.2245	18.277	2	2	2	7.7	7.7	7.7	48.442	0	4.8601	11854000	4	P22695	P22695	Cytochrome b-c1 complex subunit 2, mitochondrial	UQCRC2
18.2067	NaN	2	2	2	6.1	6.1	6.1	60.069	0	6.9678	8471000	3	Q96D53	Q96D53	AarF domain-containing protein kinase 4	ADCK4
18.2004	NaN	7	7	7	9.5	9.5	9.5	134.32	0	17.889	19277000	7	Q15155;P69849;Q5JPE7	Q15155;P69849;Q5JPE7	Nodal modulator 1;Nodal modulator 3;Nodal modulator 2	NOMO1;NOMO3;NOMO2
18.1859	NaN	4	4	4	8.1	8.1	8.1	92.48	0	5.6562	10735000	4	P55884	P55884	Eukaryotic translation initiation factor 3 subunit B	EIF3B
18.1797	14.9618	5	5	5	11.6	11.6	11.6	62.09	0	8.2369	10522000	6	Q9UKB1;Q9Y297	Q9UKB1;Q9Y297	F-box/WD repeat-containing protein 11;F-box/WD repeat-containing protein 1A	FBXW11;BTRC
18.1721	18.6883	6	6	6	10.3	10.3	10.3	113.75	0	8.0648	29428000	15	Q02413	Q02413	Desmoglein-1	DSG1
18.1446	19.5709	1	1	1	4.1	4.1	4.1	27.745	0.0095368	1.5365	14960000	11	P63104;P27348;Q04917;P31946;P61981;P31947;P62258	P63104;P27348;Q04917;P31946;P61981;P31947;P62258	14-3-3 protein zeta/delta;14-3-3 protein theta;14-3-3 protein eta;14-3-3 protein beta/alpha;14-3-3 protein beta/alpha, N-terminally processed;14-3-3 protein gamma;14-3-3 protein gamma, N-terminally processed;14-3-3 protein sigma;14-3-3 protein epsilon	YWHAZ;YWHAQ;YWHAH;YWHAB;YWHAG;SFN;YWHAE
18.0955	18.9102	9	9	9	17.9	17.9	17.9	81.744	0	17.791	35546000	11	P14923;P35222	P14923	Junction plakoglobin	JUP
18.093	NaN	2	2	2	8.6	8.6	8.6	39.383	0.0014728	1.9034	3914400	1	P46976	P46976	Glycogenin-1	GYG1
18.0166	16.6795	5	5	3	4.9	4.9	3.3	107.54	0	4.5119	19617000	5	O95782	O95782	AP-2 complex subunit alpha-1	AP2A1
17.953	17.3528	1	1	1	11.8	11.8	11.8	10.834	0	2.2464	3368900	3	P05109	P05109	Protein S100-A8;Protein S100-A8, N-terminally processed	S100A8
17.9319	NaN	4	4	4	3.7	3.7	3.7	166.57	0	7.3766	14503000	5	Q14152	Q14152	Eukaryotic translation initiation factor 3 subunit A	EIF3A
17.8879	15.6509	8	8	8	8.4	8.4	8.4	147.18	0	6.8496	20873000	8	Q9NTJ3	Q9NTJ3	Structural maintenance of chromosomes protein 4	SMC4
17.8565	14.8469	3	3	3	5.7	5.7	5.7	81.035	0	2.9704	11739000	4	Q9BW92	Q9BW92	Threonine--tRNA ligase, mitochondrial	TARS2
17.8365	16.4918	5	5	5	5.8	5.8	5.8	113.79	0	6.6514	14027000	6	Q9NSE4	Q9NSE4	Isoleucine--tRNA ligase, mitochondrial	IARS2
17.8229	15.2112	11	11	11	7.1	7.1	7.1	244.5	0	17.373	31836000	13	O75643	O75643	U5 small nuclear ribonucleoprotein 200 kDa helicase	SNRNP200
17.8118	NaN	2	2	2	4.4	4.4	4.4	72.609	0	6.2154	7592800	2	Q14435	Q14435	Polypeptide N-acetylgalactosaminyltransferase 3	GALNT3
17.8065	NaN	7	7	7	9.5	9.5	9.5	111.63	0	9.2454	12379000	7	O60313	O60313	Dynamin-like 120 kDa protein, mitochondrial;Dynamin-like 120 kDa protein, form S1	OPA1
17.7758	16.8155	7	7	7	14.3	14.3	14.3	89.321	0	5.3601	15289000	8	P55072	P55072	Transitional endoplasmic reticulum ATPase	VCP
17.7511	14.7739	3	3	3	11.8	11.8	11.8	38.604	0	5.0824	5718100	3	P07355;A6NMY6	P07355;A6NMY6	Annexin A2;Putative annexin A2-like protein	ANXA2;ANXA2P2
17.7036	NaN	1	1	1	4	4	4	52.948	0	3.0333	5549900	1	P07099	P07099	Epoxide hydrolase 1	EPHX1
17.6655	NaN	2	2	2	24.6	24.6	24.6	13.242	0	3.0316	1663100	2	P06702	P06702	Protein S100-A9	S100A9
17.6353	18.6227	3	3	3	9.5	9.5	9.5	46.588	0	3.4066	12144000	3	P11310	P11310	Medium-chain specific acyl-CoA dehydrogenase, mitochondrial	ACADM
17.6286	NaN	2	2	2	8.1	8.1	8.1	34.225	0	2.4966	3444800	3	Q32P51;P09651	Q32P51;P09651	Heterogeneous nuclear ribonucleoprotein A1-like 2;Heterogeneous nuclear ribonucleoprotein A1;Heterogeneous nuclear ribonucleoprotein A1, N-terminally processed	HNRNPA1L2;HNRNPA1
17.6261	14.8986	2	2	2	3.8	3.8	3.8	65.505	0	2.3933	8382600	3	Q5T160	Q5T160	Probable arginine--tRNA ligase, mitochondrial	RARS2
17.626	17.8422	10	10	10	12.9	12.9	12.9	120.84	0	13.942	25799000	13	P53396	P53396	ATP-citrate synthase	ACLY
17.6231	NaN	3	3	3	6.8	6.8	6.8	55.827	0	25.552	4643100	3	Q13610	Q13610	Periodic tryptophan protein 1 homolog	PWP1
17.5765	13.8901	3	3	3	2.6	2.6	2.6	205.12	0	4.5426	18958000	4	O15031	O15031	Plexin-B2	PLXNB2
17.5657	15.4292	3	3	3	9.8	9.8	9.8	56.5	0	2.7745	5953100	4	P21281;P15313	P21281;P15313	V-type proton ATPase subunit B, brain isoform;V-type proton ATPase subunit B, kidney isoform	ATP6V1B2;ATP6V1B1
17.5175	15.5375	14	14	14	11.3	11.3	11.3	214.82	0	26.12	26106000	17	A3KMH1	A3KMH1	von Willebrand factor A domain-containing protein 8	VWA8
17.4775	16.9701	2	2	2	3.2	3.2	3.2	78.41	0	2.838	9637400	2	Q92542	Q92542	Nicastrin	NCSTN
17.3452	16.0097	12	12	12	6.7	6.7	6.7	274.37	0	11.514	29525000	16	P11717	P11717	Cation-independent mannose-6-phosphate receptor	IGF2R
17.3335	NaN	6	6	6	7.8	7.8	7.8	121.68	0	9.5118	9249000	7	O00159	O00159	Unconventional myosin-Ic	MYO1C
17.3121	NaN	2	2	2	1.9	1.9	1.9	129.29	0.0014793	1.9306	7323100	2	P17301	P17301	Integrin alpha-2	ITGA2
17.3029	17.5166	16	16	16	9.1	9.1	9.1	284.54	0	32.362	49936000	24	Q13813	Q13813	Spectrin alpha chain, non-erythrocytic 1	SPTAN1
17.2635	14.2023	6	6	6	6.2	6.2	6.2	169.87	0	9.7007	11981000	7	O94813	O94813	Slit homolog 2 protein;Slit homolog 2 protein N-product;Slit homolog 2 protein C-product	SLIT2
17.2563	NaN	3	3	3	5	5	5	91.916	0	3.3335	6888200	3	Q13724	Q13724	Mannosyl-oligosaccharide glucosidase	MOGS
17.2168	NaN	3	3	3	5.2	5.2	5.2	118.49	0	4.521	7920700	3	Q5ST30	Q5ST30	Valine--tRNA ligase, mitochondrial	VARS2
17.1981	19.1996	8	8	8	9.9	9.9	9.9	127.41	0	21.706	42890000	12	P20585	P20585	DNA mismatch repair protein Msh3	MSH3
17.1863	NaN	3	3	3	12.3	12.3	12.3	34.36	0	3.8305	2386300	3	P35914	P35914	Hydroxymethylglutaryl-CoA lyase, mitochondrial	HMGCL
17.1793	NaN	1	1	1	2.2	2.2	2.2	73.46	0.0014948	2.0175	5194900	2	O94925	O94925	Glutaminase kidney isoform, mitochondrial	GLS
17.178	NaN	13	3	3	18.5	4.7	4.7	111.75	0	3.516	6524500	4	P13637	P13637	Sodium/potassium-transporting ATPase subunit alpha-3	ATP1A3
17.1753	NaN	3	3	3	5	5	5	104.92	0	3.6138	6216500	3	P22413	P22413	Ectonucleotide pyrophosphatase/phosphodiesterase family member 1;Alkaline phosphodiesterase I;Nucleotide pyrophosphatase	ENPP1
17.114	NaN	4	4	4	5.6	5.6	5.6	124.34	0	4.2997	8227100	4	Q92900	Q92900	Regulator of nonsense transcripts 1	UPF1
17.0982	NaN	3	3	3	3.8	3.8	3.8	105.34	0	3.5383	5892500	3	Q99613;B5ME19	Q99613;B5ME19	Eukaryotic translation initiation factor 3 subunit C;Eukaryotic translation initiation factor 3 subunit C-like protein	EIF3C;EIF3CL
17.0743	NaN	3	3	3	5.8	5.8	5.8	89.677	0	4.152	6347900	3	Q13616	Q13616	Cullin-1	CUL1
17.0728	16.8806	4	4	4	11.4	11.4	11.4	62.974	0	3.0376	6463000	4	Q969V3	Q969V3	Nicalin	NCLN
17.0405	18.0477	5	5	5	5.6	5.6	5.6	138.34	0	7.0098	28403000	7	P53621	P53621	Coatomer subunit alpha;Xenin;Proxenin	COPA
17.0395	16.4285	1	1	1	4.1	4.1	4.1	44.614	0.0083916	1.6269	6018500	5	P00558	P00558	Phosphoglycerate kinase 1	PGK1
17.0393	NaN	2	2	2	3.7	3.7	3.7	83.471	0.0014993	2.037	5522300	2	Q96RP9	Q96RP9	Elongation factor G, mitochondrial	GFM1
16.9481	NaN	4	2	2	5.4	3.5	3.5	83.263	0.0014599	1.8659	4172500	5	P08238;Q58FF7;P07900	P08238	Heat shock protein HSP 90-beta	HSP90AB1
16.9172	NaN	4	4	4	5.7	5.7	5.7	123.51	0	13.224	7425700	4	Q6PKG0;Q659C4	Q6PKG0	La-related protein 1	LARP1
16.9055	23.5226	5	5	5	5.4	5.4	5.4	152.93	0	7.4724	864330000	10	O75976	O75976	Carboxypeptidase D	CPD
16.9031	15.0489	2	2	2	3.5	3.5	3.5	98.555	0	2.2934	7979500	4	Q9P2B2	Q9P2B2	Prostaglandin F2 receptor negative regulator	PTGFRN
16.8925	NaN	1	1	1	2.9	2.9	2.9	58.688	0.0082873	1.6018	3163200	1	Q5JPH6	Q5JPH6	Probable glutamate--tRNA ligase, mitochondrial	EARS2
16.8585	NaN	4	2	2	4.7	3	3	103.96	0	3.7074	5822500	2	O94973	O94973	AP-2 complex subunit alpha-2	AP2A2
16.809	17.485	4	4	4	3	3	3	177.6	0	5.3039	22072000	5	P11047	P11047	Laminin subunit gamma-1	LAMC1
16.797	18.1502	4	4	4	12.6	12.6	12.6	51.355	0	5.4301	11738000	6	O43615	O43615	Mitochondrial import inner membrane translocase subunit TIM44	TIMM44
16.7747	21.6737	9	9	9	21.1	21.1	21.1	58.024	0	20.944	89892000	10	P40227;Q92526	P40227	T-complex protein 1 subunit zeta	CCT6A
16.7633	NaN	2	2	2	2.8	2.8	2.8	134.2	0	4.1415	5451000	4	Q16720;P20020;P23634;Q01814	Q16720;P20020;P23634;Q01814	Plasma membrane calcium-transporting ATPase 3;Plasma membrane calcium-transporting ATPase 1;Plasma membrane calcium-transporting ATPase 4;Plasma membrane calcium-transporting ATPase 2	ATP2B3;ATP2B1;ATP2B4;ATP2B2
16.7526	NaN	1	1	1	3.7	3.7	3.7	59.572	0.0083333	1.6066	1766700	1	P43003	P43003	Excitatory amino acid transporter 1	SLC1A3
16.67	NaN	5	5	5	5.1	5.1	5.1	149.52	0	7.6135	7403300	5	O15439	O15439	Multidrug resistance-associated protein 4	ABCC4
16.6509	20.0513	3	3	3	15.2	15.2	15.2	23.705	0	5.0993	15462000	3	O00217	O00217	NADH dehydrogenase [ubiquinone] iron-sulfur protein 8, mitochondrial	NDUFS8
16.631	NaN	1	1	1	3	3	3	50.118	0.0082418	1.5846	2435900	1	P26641	P26641	Elongation factor 1-gamma	EEF1G
16.6233	NaN	2	2	2	2.7	2.7	2.7	94.573	0.0014903	1.9796	3836100	2	P13591	P13591	Neural cell adhesion molecule 1	NCAM1
16.5971	14.586	2	2	2	3	3	3	113.67	0	2.321	6805000	3	Q9HCE1	Q9HCE1	Putative helicase MOV-10	MOV10
16.5895	NaN	3	3	3	3.5	3.5	3.5	98.594	0	3.0665	4536200	3	Q8TDD1	Q8TDD1	ATP-dependent RNA helicase DDX54	DDX54
16.5811	NaN	1	1	1	2.6	2.6	2.6	67.748	0.0070323	1.6502	2941300	0	O95631	O95631	Netrin-1	NTN1
16.5793	NaN	2	2	2	2.7	2.7	2.7	97.169	0	2.2101	3916700	2	Q14974	Q14974	Importin subunit beta-1	KPNB1
16.5501	NaN	1	1	1	3.8	3.8	3.8	57.221	0.0028694	1.7893	1823200	1	P26599	P26599	Polypyrimidine tract-binding protein 1	PTBP1
16.5357	NaN	1	1	1	2.8	2.8	2.8	57.861	0.0070522	1.6517	1900100	1	P52292	P52292	Importin subunit alpha-1	KPNA2
16.4476	NaN	2	2	2	3.7	3.7	3.7	97.41	0	3.2351	3753800	2	Q53R41	Q53R41	FAST kinase domain-containing protein 1	FASTKD1
16.4366	21.1416	11	11	11	28.6	28.6	28.6	60.533	0	16.908	74466000	14	P49368	P49368	T-complex protein 1 subunit gamma	CCT3
16.3945	15.8322	6	6	6	5.1	5.1	5.1	191.61	0	8.2554	13004000	9	Q00610;P53675	Q00610	Clathrin heavy chain 1	CLTC
16.3424	NaN	2	2	2	3.1	3.1	3.1	131.14	0	3.5242	4486800	2	Q16706	Q16706	Alpha-mannosidase 2	MAN2A1
16.3403	NaN	3	3	3	4.6	4.6	4.6	111.76	0	4.321	4231500	3	Q8N766	Q8N766	ER membrane protein complex subunit 1	EMC1
16.3368	20.0151	6	6	6	16.2	16.2	16.2	55.003	0	8.4526	31986000	10	O95822;Q5T655	O95822	Malonyl-CoA decarboxylase, mitochondrial	MLYCD
16.3313	NaN	2	2	2	4.2	4.2	4.2	81.879	0.002907	1.8273	3215700	2	O00461	O00461	Golgi integral membrane protein 4	GOLIM4
16.3292	16.2578	2	2	2	4.3	4.3	4.3	52.22	0.0014859	1.9639	4499400	2	P60228	P60228	Eukaryotic translation initiation factor 3 subunit E	EIF3E
16.2437	NaN	2	2	2	6	6	6	47.119	0.002886	1.8006	1474300	2	O43505	O43505	Beta-1,4-glucuronyltransferase 1	B4GAT1
16.2327	19.5323	7	7	7	10.1	10.1	10.1	113.08	0	8.8945	42598000	13	P09874	P09874	Poly [ADP-ribose] polymerase 1	PARP1
16.1989	NaN	3	3	3	4.3	4.3	4.3	133.9	0	6.1433	4438300	4	P30876	P30876	DNA-directed RNA polymerase II subunit RPB2	POLR2B
16.0642	NaN	2	2	2	4.1	4.1	4.1	70.389	0	2.6297	2809300	2	P49748	P49748	Very long-chain specific acyl-CoA dehydrogenase, mitochondrial	ACADVL
16.0225	NaN	2	2	2	3	3	3	101.27	0	2.3195	2928900	2	Q9Y5Q9	Q9Y5Q9	General transcription factor 3C polypeptide 3	GTF3C3
16.0102	NaN	3	3	3	5.4	5.4	5.4	102.49	0	3.6673	3167900	3	P35606	P35606	Coatomer subunit beta	COPB2
15.9518	NaN	2	2	2	3.9	3.9	3.9	82.785	0.0056899	1.6944	1521200	2	P49711	P49711	Transcriptional repressor CTCF	CTCF
15.9363	NaN	3	3	3	0.8	0.8	0.8	632.81	0	3.0678	17683000	3	Q9NU22	Q9NU22	Midasin	MDN1
15.889	NaN	1	1	1	1.5	1.5	1.5	67.315	0	2.9444	2002500	3	O15091	O15091	Mitochondrial ribonuclease P protein 3	KIAA0391
15.8524	NaN	5	1	1	8.6	2.2	2.2	74.761	0	2.3487	2189100	1	O75746	O75746	Calcium-binding mitochondrial carrier protein Aralar1	SLC25A12
15.8177	NaN	1	1	1	4.7	4.7	4.7	62.293	0	3.9517	1790400	1	Q16555	Q16555	Dihydropyrimidinase-related protein 2	DPYSL2
15.8057	17.8514	15	15	15	6.5	6.5	6.5	331.77	0	19.543	47882000	18	P15924	P15924	Desmoplakin	DSP
15.7581	19.2976	5	5	5	8.4	8.4	8.4	71.635	0	5.6957	22394000	6	Q8NBJ5	Q8NBJ5	Procollagen galactosyltransferase 1	COLGALT1
15.7222	16.4652	4	4	4	3.2	3.2	3.2	198.04	0	7.4834	10695000	5	P07942	P07942	Laminin subunit beta-1	LAMB1
15.6732	14.1104	2	2	2	2.3	2.3	2.3	117.8	0	2.2597	4056600	3	P42285	P42285	Superkiller viralicidic activity 2-like 2	SKIV2L2
15.6474	NaN	2	2	2	3.5	3.5	3.5	84.685	0	8.021	2053000	2	O00469	O00469	Procollagen-lysine,2-oxoglutarate 5-dioxygenase 2	PLOD2
15.6257	NaN	2	2	2	2.1	2.1	2.1	160.88	0	2.3959	3488700	2	Q10570	Q10570	Cleavage and polyadenylation specificity factor subunit 1	CPSF1
15.6214	NaN	3	3	3	3.4	3.4	3.4	116.2	0.0095628	1.5501	3125300	3	O94832	O94832	Unconventional myosin-Id	MYO1D
15.6072	NaN	1	1	1	3.3	3.3	3.3	104.8	0	3.2395	2146400	1	Q9Y5B6	Q9Y5B6	PAX3- and PAX7-binding protein 1	PAXBP1
15.5798	15.2861	7	7	7	3.3	3.3	3.3	399.73	0	9.6453	16008000	11	O15230	O15230	Laminin subunit alpha-5	LAMA5
15.5765	17.5791	4	2	2	14.5	8	8	45.671	0	2.5734	3670100	1	P52597	P52597	Heterogeneous nuclear ribonucleoprotein F;Heterogeneous nuclear ribonucleoprotein F, N-terminally processed	HNRNPF
15.477	16.8428	3	3	3	4.6	4.6	4.6	90.725	0	3.2933	6199500	3	P11387	P11387	DNA topoisomerase 1	TOP1
15.438	NaN	1	1	1	1.6	1.6	1.6	155.23	0.0015083	2.1385	3151700	1	Q7Z478	Q7Z478	ATP-dependent RNA helicase DHX29	DHX29
15.4281	NaN	2	2	2	1.9	1.9	1.9	143.62	0	2.8522	2821700	3	Q3T906	Q3T906	N-acetylglucosamine-1-phosphotransferase subunits alpha/beta;N-acetylglucosamine-1-phosphotransferase subunit alpha;N-acetylglucosamine-1-phosphotransferase subunit beta	GNPTAB
15.4128	19.0446	3	3	3	16.2	16.2	16.2	50.47	0	7.0987	14609000	3	P12694	P12694	2-oxoisovalerate dehydrogenase subunit alpha, mitochondrial	BCKDHA
15.3749	18.9545	6	6	6	10.3	10.3	10.3	84.784	0	8.4359	23672000	7	O60568	O60568	Procollagen-lysine,2-oxoglutarate 5-dioxygenase 3	PLOD3
15.3372	17.1011	2	2	2	4.2	4.2	4.2	112.73	0	7.4839	8189200	3	P23378	P23378	Glycine dehydrogenase (decarboxylating), mitochondrial	GLDC
15.1639	NaN	2	2	2	2.1	2.1	2.1	148.85	0.0042857	1.7249	2533000	2	Q9BQG0	Q9BQG0	Myb-binding protein 1A	MYBBP1A
15.1515	16.8533	5	5	5	6	6	6	106.87	0	4.095	6656100	5	Q14697	Q14697	Neutral alpha-glucosidase AB	GANAB
15.0385	NaN	3	2	2	2.9	2.4	2.4	171.29	0	3.2048	2288500	2	O60306	O60306	Intron-binding protein aquarius	AQR
14.9559	NaN	1	1	1	1.9	1.9	1.9	76.631	0.0070822	1.6746	1271300	1	Q08188	Q08188	Protein-glutamine gamma-glutamyltransferase E;Protein-glutamine gamma-glutamyltransferase E 50 kDa catalytic chain;Protein-glutamine gamma-glutamyltransferase E 27 kDa non-catalytic chain	TGM3
14.8782	NaN	1	1	1	2	2	2	89.786	0.0084034	1.6399	1415400	1	P22735	P22735	Protein-glutamine gamma-glutamyltransferase K	TGM1
14.8412	17.0623	2	2	2	7.4	7.4	7.4	46.276	0.0029028	1.8217	3324200	2	Q96P63	Q96P63	Serpin B12	SERPINB12
14.7511	NaN	2	2	2	1	1	1	305.48	0.0083682	1.6158	3088500	3	P78559	P78559	Microtubule-associated protein 1A;MAP1A heavy chain;MAP1 light chain LC2	MAP1A
14.6727	17.4797	7	7	7	5.9	5.9	5.9	182.77	0	7.4348	15666000	6	Q8NI27	Q8NI27	THO complex subunit 2	THOC2
14.6547	15.1385	2	2	2	3.9	3.9	3.9	99.986	0	3.3659	2969400	2	Q08554	Q08554	Desmocollin-1	DSC1
14.6405	NaN	1	1	1	1.3	1.3	1.3	126.6	0.0082759	1.5969	1532500	1	P23229	P23229	Integrin alpha-6;Integrin alpha-6 heavy chain;Integrin alpha-6 light chain;Processed integrin alpha-6	ITGA6
14.58	NaN	1	1	1	1.2	1.2	1.2	122.85	0.0082988	1.6039	1200000	1	Q9BSJ8	Q9BSJ8	Extended synaptotagmin-1	ESYT1
14.5303	14.2723	5	5	5	1.6	1.6	1.6	521.95	0	5.101	8994100	6	P98164	P98164	Low-density lipoprotein receptor-related protein 2	LRP2
14.5167	16.8665	3	3	3	9.3	9.3	9.3	59.755	0	3.4845	4144800	2	P04040	P04040	Catalase	CAT
14.008	NaN	2	2	2	3.6	3.6	3.6	100.01	0.0029112	1.8528	807290	2	Q9HCS7	Q9HCS7	Pre-mRNA-splicing factor SYF1	XAB2
13.0965	NaN	1	1	1	3	3	3	82.564	0	2.7022	341590	1	Q9BQ39	Q9BQ39	ATP-dependent RNA helicase DDX50	DDX50
12.6604	NaN	2	2	2	0.8	0.8	0.8	437.6	0	2.3008	1437200	2	Q9Y4A5	Q9Y4A5	Transformation/transcription domain-associated protein	TRRAP
11.8586	NaN	1	1	1	0.3	0.3	0.3	629.09	0.0082645	1.5945	1396300	1	Q09666	Q09666	Neuroblast differentiation-associated protein AHNAK	AHNAK
