# Supplementary material for: Structural basis of GTPase-mediated mitochondrial ribosome biogenesis and recycling
Source: Nat Commun. 2021 Jun 16;12:3672. doi: 10.1038/s41467-021-23702-y (PMC8209004; doi:10.1038/s41467-021-23702-y)
Supplement: Supplementary file 7 — Source Data [file 41467_2021_23702_MOESM7_ESM.zip]

Archive with 2 entries (2 files):
- Source Data Supplementary Figure 1.pdf
- Source Data Supplementary Figure 6.pdf.xlsx
